# Supplementary material for: Identification of Novel Equine (Equus caballus) Tendon Markers Using RNA Sequencing
Source: Genes (Basel). 2016 Nov 10;7(11):97. doi: 10.3390/genes7110097 (PMC5126783; doi:10.3390/genes7110097)
Supplement: Supplementary file 1 [file genes-07-00097-s001.zip]

Archive with 3 entries (2 files):
- genes-07-00097-s001/
- genes-07-00097-s001/genes-127145-Supplementary Figure S1 and Table S2.docx
- genes-07-00097-s001/genes-127145-Supplementary Table S1.xlsx
