# Supplementary material for: Identification of Novel Equine (Equus caballus) Tendon Markers Using RNA Sequencing
Source: Genes (Basel). 2016 Nov 10;7(11):97. doi: 10.3390/genes7110097 (PMC5126783; doi:10.3390/genes7110097)
Supplement: Supplementary file 1 [file genes-07-00097-s001.zip › genes-07-00097-s001/genes-127145-Supplementary Table S1.xlsx]

## Sheet: ALL
V1	V2	V3	V4	Bc_Fc_logFC	Bc_Fc_pVal	Bc_Fc_FDR	Tc_Fc_logFC	Tc_Fc_pVal	Tc_Fc_FDR	Cc_Fc_logFC	Cc_Fc_pVal	Cc_Fc_FDR	Bc_Tc_logFC	Bc_Tc_pVal	Bc_Tc_FDR	Bc_Cc_logFC	Bc_Cc_pVal	Bc_Cc_FDR	Tc_Cc_logFC	Tc_Cc_pVal	Tc_Cc_FDR	Bn_Ln_logFC	Bn_Ln_pVal	Bn_Ln_FDR	Tn_Ln_logFC	Tn_Ln_pVal	Tn_Ln_FDR	Cn_Ln_logFC	Cn_Ln_pVal	Cn_Ln_FDR	Bn_Tn_logFC	Bn_Tn_pVal	Bn_Tn_FDR	Bn_Cn_logFC	Bn_Cn_pVal	Bn_Cn_FDR	Tn_Cn_logFC	Tn_Cn_pVal	Tn_Cn_FDR
ENSECAT00000013004	ENSG00000171772	SYCE1	synaptonemal complex central element protein 1 [Source:HGNC Symbol;Acc:28852]	-0.899425	0.045002	0.178878	0.447845	0.287804	0.692377	-0.475917	0.451247	0.806277	-0.45994	0.232254	0.584771	-0.317666	0.57542	0.895207	-0.101438	0.852401	0.946113	-1.70685	0.00305167	0.0204568	0.459066	0.268691	0.992479	-0.247048	0.680173	0.878513	-1.05729	0.049708	0.159392	-1.4165	0.0196748	0.082922	0.34623	0.527112	0.825299
ENSECAT00000018774	ENSG00000198185	ZNF334	zinc finger protein 334 [Source:HGNC Symbol;Acc:15806]	0.425893	0.456406	0.79273	-0.804067	0.196185	0.563677	0.676439	0.371212	0.729838	-0.525998	0.349405	0.719695	-0.390635	0.560677	0.884656	0.0146769	0.979377	0.988695	0.885365	0.22179	0.457801	-0.85204	0.0651967	0.94403	-0.279616	0.732053	0.878513	-0.394672	0.624126	0.803677	0.898913	0.316353	0.573022	-1.0971	0.163805	0.456654
ENSECAT00000018811	ENSG00000198185	ZNF334	zinc finger protein 334 [Source:HGNC Symbol;Acc:15806]	0.0244793	0.91162	0.962317	-0.0993828	0.636751	0.876522	0.322163	0.298995	0.64801	-0.0880659	0.621736	0.866759	-0.297982	0.292761	0.646076	0.227369	0.402807	0.745664	-0.36442	0.140748	0.345289	0.0204045	0.932785	0.99421	0.255378	0.322529	0.671709	-0.256551	0.223433	0.453196	-0.57085	0.0104128	0.050532	0.327092	0.133819	0.402432
ENSECAT00000020809	ENSG00000130649	CYP2E1	cytochrome P450, family 2, subfamily E, polypeptide 1 [Source:HGNC Symbol;Acc:2631]	NA	NA	NA	NA	NA	NA	NA	NA	NA	NA	NA	NA	NA	NA	NA	NA	NA	NA	NA	NA	NA	NA	NA	NA	NA	NA	NA	NA	NA	NA	NA	NA	NA	NA	NA	NA
ENSECAT00000004254	---	---	---	NA	NA	NA	NA	NA	NA	NA	NA	NA	NA	NA	NA	NA	NA	NA	NA	NA	NA	NA	NA	NA	NA	NA	NA	NA	NA	NA	NA	NA	NA	NA	NA	NA	NA	NA	NA
ENSECAT00000004598	---	---	---	NA	NA	NA	NA	NA	NA	NA	NA	NA	NA	NA	NA	NA	NA	NA	NA	NA	NA	NA	NA	NA	NA	NA	NA	NA	NA	NA	NA	NA	NA	NA	NA	NA	NA	NA	NA
ENSECAT00000004878	---	---	---	NA	NA	NA	NA	NA	NA	NA	NA	NA	NA	NA	NA	NA	NA	NA	NA	NA	NA	NA	NA	NA	NA	NA	NA	NA	NA	NA	NA	NA	NA	NA	NA	NA	NA	NA	NA
ENSECAT00000009770	---	---	---	NA	NA	NA	NA	NA	NA	NA	NA	NA	NA	NA	NA	NA	NA	NA	NA	NA	NA	NA	NA	NA	NA	NA	NA	NA	NA	NA	NA	NA	NA	NA	NA	NA	NA	NA	NA
ENSECAT00000010283	---	---	---	-0.138143	0.61481	0.863299	0.0945715	0.666443	0.876522	NA	NA	NA	-0.0305143	0.913408	0.962901	-0.0630982	0.760662	0.89979	0.0542471	0.778482	0.915816	-0.672594	0.430689	0.67328	0.106197	0.8178	0.99421	0.627743	0.454864	0.778532	-0.436689	0.57635	0.774118	-1.18452	0.186865	0.410526	0.819418	0.296927	0.634213
ENSECAT00000010270	---	---	---	NA	NA	NA	NA	NA	NA	NA	NA	NA	NA	NA	NA	NA	NA	NA	NA	NA	NA	NA	NA	NA	NA	NA	NA	NA	NA	NA	NA	NA	NA	NA	NA	NA	NA	NA	NA
ENSECAT00000001055	---	---	---	NA	NA	NA	NA	NA	NA	NA	NA	NA	NA	NA	NA	NA	NA	NA	NA	NA	NA	NA	NA	NA	NA	NA	NA	NA	NA	NA	NA	NA	NA	NA	NA	NA	NA	NA	NA
ENSECAT00000001510	---	---	---	NA	NA	NA	NA	NA	NA	NA	NA	NA	NA	NA	NA	NA	NA	NA	NA	NA	NA	0.131066	0.719565	0.845113	-0.0139051	0.931376	0.99421	0.1309	0.69402	0.878513	0.107257	0.729847	0.837627	NA	NA	NA	0.143366	0.670568	0.847462
ENSECAT00000012777	ENSG00000221944	TIGD1	tigger transposable element derived 1 [Source:HGNC Symbol;Acc:14523]	-0.627283	0.261004	0.598207	0.578348	0.255062	0.652912	-0.965772	0.16865	0.462327	-0.0736609	0.861962	0.952736	0.390507	0.53382	0.862909	-0.452456	0.452501	0.792665	-3.91943	7.42544e-13	8.52572e-11	0.932365	0.0415932	0.798407	-2.30358	0.00150099	0.0164838	-2.56775	1.41585e-09	6.72848e-08	-1.2291	0.0442492	0.152813	-1.13106	0.0653633	0.25352
ENSECAT00000002136	---	---	---	NA	NA	NA	NA	NA	NA	NA	NA	NA	NA	NA	NA	NA	NA	NA	NA	NA	NA	NA	NA	NA	NA	NA	NA	NA	NA	NA	NA	NA	NA	NA	NA	NA	NA	NA	NA
ENSECAT00000012985	---	---	---	NA	NA	NA	NA	NA	NA	NA	NA	NA	NA	NA	NA	NA	NA	NA	NA	NA	NA	NA	NA	NA	NA	NA	NA	NA	NA	NA	NA	NA	NA	NA	NA	NA	NA	NA	NA
ENSECAT00000012997	---	---	---	NA	NA	NA	NA	NA	NA	NA	NA	NA	NA	NA	NA	NA	NA	NA	NA	NA	NA	NA	NA	NA	NA	NA	NA	NA	NA	NA	NA	NA	NA	NA	NA	NA	NA	NA	NA
ENSECAT00000015696	ENSG00000254536	---	Mitochondrial GTPase 1 [Source:UniProtKB/TrEMBL;Acc:E9PI62]	0.094843	0.670672	0.866604	0.358318	0.073267	0.301833	0.160456	0.565697	0.892891	0.441757	0.00591471	0.0438242	-0.0507157	0.82444	0.927921	0.503692	0.0130598	0.0626311	0.037885	0.890425	0.937107	-0.097311	0.701405	0.992479	0.145306	0.607493	0.865569	0.0238908	0.921547	0.957688	-0.0548729	0.838356	0.917288	0.0912996	0.706176	0.865643
ENSECAT00000000129	ENSG00000148832	PAOX	polyamine oxidase (exo-N4-amino) [Source:HGNC Symbol;Acc:20837]	1.12204	7.00003e-07	1.33975e-05	-1.07109	5.40896e-08	1.70341e-06	0.872869	0.000939995	0.00809226	0.0415547	0.843758	0.94517	0.244358	0.373883	0.73783	-0.195427	0.412617	0.757103	0.302212	0.400569	0.646921	0.219026	0.42151	0.992479	-0.217639	0.575136	0.852168	0.61651	0.0254428	0.0977419	0.588285	0.130095	0.324655	0.0352412	0.909527	0.968798
ENSECAT00000013377	ENSG00000127884	ECHS1	enoyl CoA hydratase, short chain, 1, mitochondrial [Source:HGNC Symbol;Acc:3151]	0.346869	0.061989	0.226225	-0.245129	0.172004	0.522307	0.144396	0.530663	0.864879	0.0864966	0.637334	0.866759	0.200478	0.37832	0.740028	-0.101578	0.642796	0.915816	0.201177	0.505716	0.738081	0.146543	0.622696	0.992479	0.42048	0.107169	0.364354	0.433744	0.189628	0.407724	-0.169986	0.529817	0.769432	0.620938	0.0388701	0.177843
ENSECAT00000018606	ENSG00000148803	FUOM	fucose mutarotase [Source:HGNC Symbol;Acc:24733]	0.660449	0.0269597	0.121924	0.00592121	0.984001	0.998415	0.290577	0.490884	0.834705	0.661286	0.00336552	0.027624	0.372201	0.308005	0.664228	0.278466	0.431392	0.771576	-0.335125	0.467885	0.705818	0.332153	0.338439	0.992479	1.25494	0.0291911	0.154818	0.106848	0.763771	0.858626	-1.58669	0.00254145	0.016307	1.69341	0.000147918	0.00177025
ENSECAT00000002169	ENSG00000165828	PRAP1	proline-rich acidic protein 1 [Source:HGNC Symbol;Acc:23304]	NA	NA	NA	NA	NA	NA	NA	NA	NA	NA	NA	NA	NA	NA	NA	NA	NA	NA	NA	NA	NA	NA	NA	NA	NA	NA	NA	NA	NA	NA	NA	NA	NA	NA	NA	NA
ENSECAT00000018616	ENSG00000130643	CALY	calcyon neuron-specific vesicular protein [Source:HGNC Symbol;Acc:17938]	NA	NA	NA	NA	NA	NA	-0.118449	0.673774	0.924087	NA	NA	NA	0.100875	0.669988	0.89979	-0.117073	0.635813	0.915816	-0.884874	0.310537	0.560937	-0.0445961	0.686609	0.992479	0.0215514	0.964094	0.981179	-1.3981	0.0669649	0.197467	-1.08697	0.22157	0.457896	-0.156293	0.655488	0.847462
ENSECAT00000019666	ENSG00000198546	ZNF511	zinc finger protein 511 [Source:HGNC Symbol;Acc:28445]	0.0884466	0.831907	0.940058	0.269688	0.418282	0.79985	-0.0050461	0.992308	0.998074	0.335545	0.356055	0.726156	0.083287	0.875791	0.952323	0.249228	0.586033	0.887198	-0.474793	0.469216	0.706714	0.200092	0.656201	0.992479	-0.209459	0.736781	0.878513	-0.131292	0.806285	0.887015	-0.235097	0.676507	0.85889	0.107642	0.819599	0.92499
ENSECAT00000019978	ENSG00000130640	TUBGCP2	tubulin, gamma complex associated protein 2 [Source:HGNC Symbol;Acc:18599]	0.0778583	0.584554	0.863299	-0.253805	0.0180748	0.109934	0.51331	0.00562513	0.0355145	-0.189198	0.0919231	0.331577	-0.432202	0.0154134	0.0810066	0.253375	0.0876375	0.272444	0.29325	0.416721	0.660486	-0.0829009	0.774116	0.993786	0.227027	0.512695	0.821903	0.289913	0.300375	0.541405	0.117845	0.701976	0.86802	0.179181	0.49234	0.801852
ENSECAT00000021637	ENSG00000171798	KNDC1	kinase non-catalytic C-lobe domain (KIND) containing 1 [Source:HGNC Symbol;Acc:29374]	0.0431688	0.912251	0.962317	-0.145806	0.584535	0.876522	-0.161413	0.774774	0.924087	-0.110398	0.594944	0.861937	0.20479	0.670407	0.89979	-0.402563	0.339839	0.676581	-0.51029	0.427839	0.670236	0.152526	0.477091	0.992479	-2.2894	0.00642508	0.0507605	-0.30594	0.664684	0.831706	1.10156	0.216641	0.451858	-1.91662	0.0105979	0.0654273
ENSECAT00000000064	ENSG00000197177	GPR123	G protein-coupled receptor 123 [Source:HGNC Symbol;Acc:13838]	NA	NA	NA	NA	NA	NA	NA	NA	NA	NA	NA	NA	NA	NA	NA	NA	NA	NA	-0.107173	0.747149	0.845113	0.0316291	0.752357	0.992479	-0.335213	0.524662	0.82725	-0.0115931	0.979919	0.989347	0.346369	0.613352	0.819888	-0.328838	0.571656	0.847462
ENSECAT00000007217	ENSG00000171811	TTC40	tetratricopeptide repeat domain 40 [Source:HGNC Symbol;Acc:25247]	-0.270579	0.595788	0.863299	0.259253	0.57711	0.876522	-0.191521	0.711617	0.924087	0.0118633	0.979551	0.992257	-0.0259258	0.962534	0.985962	0.0458921	0.93369	0.976838	-1.98986	0.0250858	0.102665	NA	NA	NA	-1.13867	0.143621	0.43333	-2.1208	0.00819305	0.0415819	-0.290955	0.742518	0.86802	-1.41191	0.0608127	0.241937
ENSECAT00000014844	---	---	---	NA	NA	NA	NA	NA	NA	NA	NA	NA	NA	NA	NA	NA	NA	NA	NA	NA	NA	NA	NA	NA	NA	NA	NA	-0.320574	0.544665	0.832129	NA	NA	NA	0.394429	0.523391	0.764911	-0.472079	0.398901	0.721711
ENSECAT00000017138	ENSG00000068383	INPP5A	inositol polyphosphate-5-phosphatase, 40kDa [Source:HGNC Symbol;Acc:6076]	-0.100307	NA	NA	-0.134159	NA	NA	0.615593	NA	NA	-0.27759	0.261183	0.625426	-0.820871	0.000547621	0.00532938	0.544738	0.0413658	0.154844	-0.310048	0.272644	0.52102	-0.051994	0.853079	0.99421	0.221135	0.441938	0.772257	-0.282086	0.319743	0.561409	-0.476301	0.0946022	0.261731	0.20771	0.472769	0.78516
ENSECAT00000000060	---	---	---	NA	NA	NA	NA	NA	NA	NA	NA	NA	NA	NA	NA	NA	NA	NA	NA	NA	NA	-0.226013	0.627539	0.799848	NA	NA	NA	NA	NA	NA	-0.243675	0.5619	0.762795	-0.275809	0.578791	0.798259	NA	NA	NA
ENSECAT00000002234	ENSG00000171813	PWWP2B	PWWP domain containing 2B [Source:HGNC Symbol;Acc:25150]	-0.239942	0.412405	0.764453	-0.0960543	0.671967	0.876522	0.193999	0.537486	0.868887	-0.347084	0.179985	0.505938	-0.413075	0.228434	0.563328	0.117535	0.662847	0.915816	-0.22214	0.643824	0.811691	-0.358485	0.307389	0.992479	-0.670722	0.0988627	0.347295	-0.539464	0.22683	0.458085	0.485823	0.291469	0.543606	-1.0401	0.00513557	0.0368093
ENSECAT00000000642	ENSG00000148814	LRRC27	leucine rich repeat containing 27 [Source:HGNC Symbol;Acc:29346]	0.108716	0.689709	0.866604	-0.387324	0.111577	0.397292	0.727432	0.0457514	0.184064	-0.287363	0.260567	0.62447	-0.606197	0.0997452	0.329287	0.358381	0.290146	0.617584	0.00432322	0.993403	0.996568	0.0844036	0.82113	0.99421	-1.00096	0.0166947	0.104356	0.170952	0.697215	0.836126	1.04756	0.0136591	0.0628845	-0.877096	0.00512898	0.0368089
ENSECAT00000009655	ENSG00000165752	STK32C	serine/threonine kinase 32C [Source:HGNC Symbol;Acc:21332]	-0.671208	0.19073	0.494595	0.318985	0.468563	0.843885	0.22667	0.728431	0.924087	-0.365975	0.415064	0.779221	-0.800774	0.195378	0.512691	0.508153	0.369373	0.710181	-0.909813	0.117321	0.306186	0.310197	0.48361	0.992479	0.499413	0.452075	0.777805	-0.453343	0.292131	0.533957	-1.46817	0.00556756	0.0305358	1.03745	0.0342959	0.162371
ENSECAT00000018621	ENSG00000151640	DPYSL4	dihydropyrimidinase-like 4 [Source:HGNC Symbol;Acc:3016]	-0.645306	0.134956	0.395663	-0.911545	0.045712	0.217162	-0.554521	0.279313	0.622705	-1.66915	1.6485e-07	4.13128e-06	-0.169738	0.627852	0.89979	-1.48706	0.000303046	0.00267752	-0.81665	0.264825	0.511013	-0.0447935	0.922925	0.99421	-0.732156	0.302136	0.651978	-0.870739	0.154993	0.357046	-0.0461265	0.932829	0.971817	-0.832833	0.152962	0.438031
ENSECAT00000016543	ENSG00000188385	JAKMIP3	Janus kinase and microtubule interacting protein 3 [Source:HGNC Symbol;Acc:23523]	0.643639	0.277105	0.618344	-0.468415	0.419386	0.800482	-0.0426901	0.947682	0.982145	0.196959	0.63818	0.866759	0.306827	0.495176	0.836327	-0.345392	0.524792	0.853964	-0.474479	0.44921	0.688779	0.246181	0.34832	0.992479	-1.76214	0.0335422	0.169791	-0.0283394	0.968794	0.98698	0.922598	0.302672	0.557627	-1.07168	0.174649	0.474567
ENSECAT00000018629	ENSG00000176171	BNIP3	BCL2/adenovirus E1B 19kDa interacting protein 3 [Source:HGNC Symbol;Acc:1084]	-3.41409	NA	NA	2.47575	3.12838e-15	2.48423e-13	-2.8532	2.76685e-12	1.32377e-10	-1.02812	NA	NA	-0.63488	NA	NA	-0.400979	NA	NA	1.08251	0.00359256	0.0233606	-0.482732	0.0897533	0.992479	-1.45469	0.00604466	0.0487184	0.635769	0.0355335	0.125233	2.5537	1.45706e-06	2.24025e-05	-1.89961	0.000137301	0.0016681
ENSECAT00000026311	ENSG00000175470	PPP2R2D	protein phosphatase 2, regulatory subunit B, delta [Source:HGNC Symbol;Acc:23732]	0.171091	0.404307	0.756606	-0.301869	0.134568	0.449139	0.460367	0.0581756	0.219857	-0.147674	0.327125	0.698554	-0.316495	0.0829375	0.28922	0.185678	0.306072	0.63867	0.188892	0.39021	0.636976	-0.449974	0.019321	0.614702	0.586449	0.0146729	0.0950117	-0.1898	0.279914	0.519499	-0.348653	0.124715	0.315089	0.177749	0.332721	0.665692
ENSECAT00000026901	ENSG00000176769	TCERG1L	transcription elongation regulator 1-like [Source:HGNC Symbol;Acc:23533]	NA	NA	NA	NA	NA	NA	NA	NA	NA	NA	NA	NA	NA	NA	NA	NA	NA	NA	NA	NA	NA	NA	NA	NA	NA	NA	NA	NA	NA	NA	NA	NA	NA	NA	NA	NA
ENSECAT00000002917	---	---	---	0.515329	0.404933	0.757541	-0.412238	0.486942	0.855842	0.0994076	0.893562	0.966175	0.0493856	0.930012	0.970133	0.263196	0.700085	0.89979	-0.211256	0.754499	0.915816	-2.68135	7.19222e-05	0.0009827	0.244475	0.600928	0.992479	-0.809163	0.270138	0.611468	-2.30471	5.21047e-05	0.000675456	-1.80319	0.00465858	0.0265398	-0.486168	0.444837	0.763488
ENSECAT00000002282	---	---	---	NA	NA	NA	NA	NA	NA	-0.0707193	0.747797	0.924087	NA	NA	NA	0.0601976	0.744591	0.89979	-0.0701692	0.716842	0.915816	-0.0909783	0.890662	0.937107	-0.0778962	0.591408	0.992479	0.23769	0.585351	0.857472	-0.34717	0.476879	0.704702	-0.39891	0.490201	0.739562	NA	NA	NA
ENSECAT00000000172	---	---	---	NA	NA	NA	NA	NA	NA	NA	NA	NA	NA	NA	NA	NA	NA	NA	NA	NA	NA	NA	NA	NA	NA	NA	NA	NA	NA	NA	NA	NA	NA	NA	NA	NA	NA	NA	NA
ENSECAT00000000179	---	---	---	0.408846	0.537673	0.859532	0.173033	0.774294	0.918473	0.0571577	0.939777	0.982145	0.556473	0.319519	0.689087	0.240668	0.717495	0.89979	0.186904	0.782192	0.915816	-3.36257	2.15891e-07	6.83939e-06	0.457018	0.328452	0.992479	-1.75308	0.0223321	0.128514	-2.66889	1.23194e-07	3.51431e-06	-1.33695	0.0393525	0.139893	-1.15854	0.070882	0.267263
ENSECAT00000000264	ENSG00000108010	GLRX3	glutaredoxin 3 [Source:HGNC Symbol;Acc:15987]	0.0584866	0.691835	0.866604	-0.044858	0.594353	0.876522	0.156122	0.250408	0.586611	0.00050432	0.996851	0.99881	-0.087237	0.59694	0.89979	0.125788	0.254451	0.569071	0.737089	0.0787892	0.233747	-0.287936	0.333966	0.992479	0.664774	0.0773388	0.296465	0.512177	0.165682	0.372718	0.136314	0.752184	0.86966	0.407255	0.198811	0.512739
ENSECAT00000028841	ENSG00000170430	MGMT	O-6-methylguanine-DNA methyltransferase [Source:HGNC Symbol;Acc:7059]	-0.963469	0.0135936	0.0713554	-0.447599	0.247622	0.641718	-0.373093	0.418191	0.775451	-1.52603	6.59132e-14	4.04299e-12	-0.655347	0.0362541	0.156483	-0.823358	0.00991136	0.0500902	-0.135619	0.835688	0.904122	-0.210511	0.652544	0.992479	0.831775	0.178063	0.488808	-0.380105	0.571296	0.770299	-0.968293	0.104586	0.279499	0.493495	0.450599	0.767664
ENSECAT00000008486	ENSG00000148773	MKI67	antigen identified by monoclonal antibody Ki-67 [Source:HGNC Symbol;Acc:7107]	1.08888	NA	NA	-0.34081	NA	NA	-0.302446	NA	NA	0.905268	NA	NA	1.70348	0.0015176	0.0124755	-0.890802	0.0137093	0.0650317	-0.946072	0.236407	0.477454	-0.255108	0.570319	0.992479	0.480077	0.567978	0.847477	-1.53336	0.0174145	0.0738554	-1.61544	0.0472539	0.160213	0.218757	0.776452	0.904347
ENSECAT00000008904	ENSG00000148773	MKI67	antigen identified by monoclonal antibody Ki-67 [Source:HGNC Symbol;Acc:7107]	1.22435	NA	NA	-0.351471	NA	NA	-0.283917	NA	NA	0.989534	0.0346317	0.168306	1.77824	0.000959495	0.00851196	-0.809229	0.0739441	0.24062	-0.810676	0.206536	0.438967	-0.734836	0.112233	0.992479	1.09666	0.155245	0.451325	-1.84415	0.000515724	0.00457328	-1.99801	0.00539012	0.029732	0.257942	0.71467	0.870811
ENSECAT00000010040	ENSG00000132334	PTPRE	protein tyrosine phosphatase, receptor type, E [Source:HGNC Symbol;Acc:9669]	0.670401	0.306167	0.652862	0.48426	0.113622	0.402471	-0.517522	0.400516	0.757152	0.892454	NA	NA	0.726039	0.284884	0.636085	-0.129572	0.808765	0.921286	0.0749079	0.828735	0.899784	0.504582	0.0917179	0.992479	-0.864284	0.0884938	0.323034	0.702206	0.0317091	0.114831	1.01814	0.0529268	0.17329	-0.335897	0.488999	0.799999
ENSECAT00000010165	ENSG00000132334	PTPRE	protein tyrosine phosphatase, receptor type, E [Source:HGNC Symbol;Acc:9669]	0.635465	0.2576	0.594399	0.315884	NA	NA	-0.262926	NA	NA	2.85764	1.54985e-08	4.64779e-07	1.56471	0.0184554	0.0931233	-0.557927	0.409612	0.753848	1.58225	4.68879e-05	0.00069322	-0.758084	NA	NA	1.24837	0.118076	0.386491	-0.544733	NA	NA	-0.117476	0.890007	0.946901	-0.306636	NA	NA
ENSECAT00000025468	ENSG00000180745	CLRN3	clarin 3 [Source:HGNC Symbol;Acc:20795]	NA	NA	NA	NA	NA	NA	NA	NA	NA	NA	NA	NA	NA	NA	NA	NA	NA	NA	NA	NA	NA	NA	NA	NA	NA	NA	NA	NA	NA	NA	NA	NA	NA	NA	NA	NA
ENSECAT00000002324	---	---	---	NA	NA	NA	NA	NA	NA	NA	NA	NA	NA	NA	NA	NA	NA	NA	NA	NA	NA	NA	NA	NA	NA	NA	NA	NA	NA	NA	NA	NA	NA	NA	NA	NA	NA	NA	NA
ENSECAT00000025560	ENSG00000150760	DOCK1	dedicator of cytokinesis 1 [Source:HGNC Symbol;Acc:2987]	0.178484	0.207962	0.521788	-0.374354	0.0022927	0.0221259	-0.422211	0.00607512	0.037719	-0.208027	0.0623809	0.256067	0.600287	4.19801e-06	6.99643e-05	-0.792797	1.01197e-11	4.14047e-10	-0.709098	0.0486998	0.166679	0.0203368	0.943746	0.99421	0.551392	0.0994266	0.348405	-0.616329	0.0197051	0.0810637	-1.23465	8.37291e-06	0.000108367	0.62841	0.00238739	0.0194768
ENSECAT00000005010	ENSG00000188916	FAM196A	family with sequence similarity 196, member A [Source:HGNC Symbol;Acc:33859]	-0.31813	0.632557	0.866604	0.397096	0.517758	0.876522	-0.142637	0.844146	0.942547	0.139958	0.803428	0.927846	-0.0866399	0.89917	0.964317	0.226031	0.737263	0.915816	-2.47512	0.00457295	0.0281585	0.0359812	0.879602	0.99421	-0.0811109	0.878308	0.948399	-2.49422	0.00132204	0.00980627	-2.38199	0.00659938	0.0350605	-0.0167735	0.979736	0.999353
ENSECAT00000006521	ENSG00000150760	DOCK1	dedicator of cytokinesis 1 [Source:HGNC Symbol;Acc:2987]	0.119374	0.346344	0.69874	-0.309859	0.00509502	0.0418669	-0.434218	0.0046076	0.0301484	-0.204807	0.0245813	0.130576	0.557946	8.90694e-06	0.000138818	-0.748634	1.88708e-11	7.41411e-10	-1.25846	0.000495888	0.00481793	0.0454949	0.844097	0.99421	0.082563	0.792085	0.898911	-1.14257	0.000158789	0.00172482	-1.31195	9.99528e-05	0.0010027	0.174254	0.453135	0.769982
ENSECAT00000010343	ENSG00000154493	C10orf90	chromosome 10 open reading frame 90 [Source:HGNC Symbol;Acc:26563]	NA	NA	NA	NA	NA	NA	NA	NA	NA	NA	NA	NA	NA	NA	NA	NA	NA	NA	-0.226013	0.627539	0.799848	NA	NA	NA	NA	NA	NA	-0.243675	0.5619	0.762795	-0.275809	0.578791	0.798259	NA	NA	NA
ENSECAT00000012627	---	---	---	-0.0243861	0.948136	0.977486	-0.0285991	0.927731	0.9863	0.0620911	0.787231	0.924087	-0.0451891	0.870222	0.952736	-0.0630982	0.760662	0.89979	0.0453788	0.797659	0.915816	-0.226013	0.627539	0.799848	NA	NA	NA	-0.172867	0.665833	0.878513	-0.243675	0.5619	0.762795	-0.0395776	0.950241	0.980133	-0.234032	0.575964	0.847462
ENSECAT00000029333	ENSG00000221126	---	---	NA	NA	NA	NA	NA	NA	NA	NA	NA	NA	NA	NA	NA	NA	NA	NA	NA	NA	NA	NA	NA	NA	NA	NA	NA	NA	NA	NA	NA	NA	NA	NA	NA	NA	NA	NA
ENSECAT00000013558	ENSG00000148848	ADAM12	ADAM metallopeptidase domain 12 [Source:HGNC Symbol;Acc:190]	-1.02014	0.00305452	0.0213888	0.414351	0.221298	0.603103	-1.31133	0.000332815	0.00332583	-0.653934	1.19003e-09	4.25743e-08	0.319376	0.0216079	0.105448	-0.960714	8.06234e-14	4.2412e-12	-2.40485	0.00113447	0.00938184	-0.322504	0.49049	0.992479	0.584736	0.411658	0.746239	-2.98799	1.30507e-06	2.764e-05	-3.22132	5.15774e-07	8.68283e-06	0.123269	0.83739	0.93085
ENSECAT00000006911	ENSG00000203780	FANK1	fibronectin type III and ankyrin repeat domains 1 [Source:HGNC Symbol;Acc:23527]	-0.671759	0.27745	0.618962	0.585641	0.310537	0.714414	0.311544	0.682293	0.924087	-0.0951798	0.85397	0.949816	-0.843771	0.215614	0.545107	0.812518	0.225068	0.525849	-2.05794	0.00538635	0.0319826	0.25121	0.583503	0.992479	-1.06277	0.178288	0.489116	-1.65434	0.00502711	0.0284305	-0.895418	0.18412	0.406348	-0.66757	0.317455	0.651067
ENSECAT00000015297	ENSG00000089876	DHX32	DEAH (Asp-Glu-Ala-His) box polypeptide 32 [Source:HGNC Symbol;Acc:16717]	0.0292282	0.841289	0.944428	-0.212291	0.0919173	0.350381	0.11137	0.691869	0.924087	-0.195503	0.159247	0.47088	-0.0878533	0.748204	0.89979	-0.0811728	0.759808	0.915816	-0.655588	0.019118	0.0835561	-0.0618911	0.816597	0.99421	-0.507045	0.096731	0.342548	-0.639954	0.00244584	0.0160573	-0.100102	0.673487	0.856287	-0.52481	0.0189432	0.104115
ENSECAT00000012838	ENSG00000107949	BCCIP	BRCA2 and CDKN1A interacting protein [Source:HGNC Symbol;Acc:978]	0.13929	0.501814	0.834272	-0.176617	0.384178	0.781377	0.0833243	0.702369	0.924087	-0.0500222	0.783225	0.915435	0.0576102	0.755677	0.89979	-0.0915606	0.624873	0.911465	0.480768	0.278498	0.527935	-0.441598	0.0791148	0.992479	0.459	0.139964	0.428136	0.12255	0.759839	0.856186	0.0928946	0.827276	0.912217	0.0528832	0.805144	0.920037
ENSECAT00000018506	ENSG00000188690	UROS	uroporphyrinogen III synthase [Source:HGNC Symbol;Acc:12592]	-0.0452407	0.848735	0.945513	0.0396154	0.837714	0.945141	0.266106	0.281584	0.62545	-0.0189947	0.91888	0.964484	-0.31409	0.190445	0.504593	0.339731	0.0516958	0.183449	0.980684	0.00580364	0.0338415	-0.291364	0.261089	0.992479	0.0787283	0.787233	0.896197	0.742281	0.0153344	0.0674044	0.952368	0.00211063	0.0138893	-0.189671	0.402792	0.724811
ENSECAT00000000127	ENSG00000154485	MMP21	matrix metallopeptidase 21 [Source:HGNC Symbol;Acc:14357]	NA	NA	NA	0.0804845	0.69221	0.876522	NA	NA	NA	0.0670416	0.696411	0.866759	NA	NA	NA	0.0453788	0.797659	0.915816	0.57921	0.388211	0.634809	-0.169421	0.468215	0.992479	0.0195207	0.981083	0.990172	0.107257	0.729847	0.837627	1.41558	0.107684	0.285405	-1.21333	0.12297	0.382398
ENSECAT00000000842	ENSG00000107938	C10orf137	chromosome 10 open reading frame 137 [Source:HGNC Symbol;Acc:24640]	-0.143516	0.367321	0.719854	-0.0269888	0.856268	0.951793	-0.20743	0.28841	0.635113	-0.18276	0.284905	0.653443	0.066179	0.756274	0.89979	-0.231369	0.251947	0.564933	-0.894235	0.00982543	0.0504053	0.157004	0.567978	0.992479	-0.221168	0.543485	0.832129	-0.635425	0.0222213	0.0882856	-0.634796	0.0525831	0.172645	0.0018494	0.994836	0.999353
ENSECAT00000021099	---	---	---	NA	NA	NA	NA	NA	NA	NA	NA	NA	NA	NA	NA	NA	NA	NA	NA	NA	NA	-0.171494	0.780812	0.869233	0.0210025	0.906128	0.99421	0.0366195	0.938346	0.971212	-0.0870036	0.875755	0.927215	-0.235032	0.710384	0.86802	0.125804	0.808642	0.920953
ENSECAT00000021648	ENSG00000175018	TEX36	testis expressed 36 [Source:HGNC Symbol;Acc:31653]	NA	NA	NA	NA	NA	NA	NA	NA	NA	NA	NA	NA	NA	NA	NA	NA	NA	NA	0.129141	0.721702	0.845113	-0.0445245	0.686854	0.992479	0.13348	0.690954	0.878513	NA	NA	NA	NA	NA	NA	NA	NA	NA
ENSECAT00000028637	ENSG00000207053	RNU6-937P	RNA, U6 small nuclear 937, pseudogene [Source:HGNC Symbol;Acc:47900]	NA	NA	NA	NA	NA	NA	NA	NA	NA	NA	NA	NA	NA	NA	NA	NA	NA	NA	NA	NA	NA	NA	NA	NA	NA	NA	NA	NA	NA	NA	NA	NA	NA	NA	NA	NA
ENSECAT00000024259	ENSG00000212884	---	cDNA FLJ34843 fis, clone NT2NE2011119, highly similar to C-TERMINAL BINDING PROTEIN 2 [Source:UniProtKB/TrEMBL;Acc:Q8NAS8]	-0.0335096	0.732998	0.885221	-0.286433	0.0159585	0.100928	0.474347	0.00122247	0.0100477	-0.333259	0.00213051	0.0189536	-0.515526	6.56393e-05	0.000843749	0.190295	0.196687	0.479524	0.328174	0.241829	0.483188	-0.151505	0.494463	0.992479	0.191582	0.43032	0.762065	0.245743	0.298548	0.540514	0.18207	0.442659	0.702524	0.0790393	0.648853	0.847462
ENSECAT00000018759	ENSG00000019995	ZRANB1	zinc finger, RAN-binding domain containing 1 [Source:HGNC Symbol;Acc:18224]	-0.321972	0.252462	0.586798	-0.109555	0.689081	0.876522	0.142056	0.641034	0.924087	-0.459955	0.00088721	0.00904609	-0.48081	0.00698131	0.0428785	0.0367565	0.828539	0.932215	-0.10374	0.783567	0.870776	0.0810999	0.782751	0.99421	-0.571766	0.102782	0.354671	0.0652571	0.82064	0.8934	0.52652	0.119046	0.304912	-0.445967	0.0602766	0.240506
ENSECAT00000025029	ENSG00000165660	FAM175B	family with sequence similarity 175, member B [Source:HGNC Symbol;Acc:28975]	-0.504282	0.00555181	0.0346579	0.100783	0.563774	0.876522	-0.512861	0.155774	0.440423	-0.41556	0.00698761	0.0500756	0.0177882	0.957245	0.985962	-0.403591	0.225061	0.525849	0.495037	0.163626	0.381219	-0.060278	0.845764	0.99421	0.0334386	0.926217	0.971212	0.512849	0.0424654	0.142597	0.513335	0.061734	0.193772	0.0159703	0.94864	0.992736
ENSECAT00000007915	ENSG00000189319	FAM53B	family with sequence similarity 53, member B [Source:HGNC Symbol;Acc:28968]	0.0967033	0.679955	0.866604	-0.00710695	0.978226	0.998292	1.15737	0.00545415	0.0346101	0.0756037	0.747394	0.893758	-1.09064	0.00447643	0.030161	1.14287	0.00406706	0.0242397	-0.320445	0.51123	0.741046	-0.0403054	0.881569	0.99421	0.338592	0.438077	0.76845	-0.297089	0.480436	0.707718	-0.583752	0.267338	0.514683	0.323188	0.391661	0.719507
ENSECAT00000007942	ENSG00000189319	FAM53B	family with sequence similarity 53, member B [Source:HGNC Symbol;Acc:28968]	1.13625	0.087466	0.290907	-0.183352	NA	NA	-1.44337	0.0297538	0.132053	0.123052	NA	NA	2.55323	0.000101894	0.00122447	-0.489428	NA	NA	-2.55764	0.00411219	0.0259755	0.236849	0.344363	0.992479	-1.83053	NA	NA	-0.326921	NA	NA	0.174321	NA	NA	-0.299307	NA	NA
ENSECAT00000010323	ENSG00000107902	LHPP	phospholysine phosphohistidine inorganic pyrophosphate phosphatase [Source:HGNC Symbol;Acc:30042]	-1.12098	1.02729e-05	0.00014981	1.13663	5.03462e-06	0.00011175	-0.467445	0.197339	0.508512	0.0076051	0.970446	0.988544	-0.635715	0.0316348	0.14056	0.659487	0.0238725	0.101088	0.591166	0.358872	0.607434	-0.02881	0.950086	0.99421	-0.633115	0.338471	0.687823	0.637387	0.26148	0.49782	1.33005	0.0304395	0.115258	-0.64929	0.284141	0.618831
ENSECAT00000015791	ENSG00000065154	OAT	ornithine aminotransferase [Source:HGNC Symbol;Acc:8091]	-0.923674	0.000970865	0.0082245	0.64077	0.0193348	0.115501	-0.823712	0.00510707	0.0327958	-0.29946	0.0884377	0.322683	-0.108749	0.583999	0.89979	-0.177927	0.351703	0.689025	2.16875	4.29895e-10	2.59712e-08	-0.342893	0.196549	0.992479	-0.532463	0.286191	0.633176	1.88351	2.64391e-09	1.17877e-07	2.64185	1.64321e-07	3.05929e-06	-0.828686	0.0790327	0.289001
ENSECAT00000002360	---	---	---	0.18436	0.723008	0.879468	0.0081219	0.988089	0.999487	-0.421652	0.543729	0.873413	0.146629	0.712892	0.877176	0.411831	0.437236	0.794998	-0.362429	0.542288	0.869214	-2.9532	9.50635e-05	0.00122938	0.0695924	0.835688	0.99421	-1.38234	0.0997595	0.349099	-2.57708	0.00028984	0.00284934	-0.990553	0.204885	0.436316	-1.14143	0.148544	0.430853
ENSECAT00000023532	ENSG00000182022	CHST15	carbohydrate (N-acetylgalactosamine 4-sulfate 6-O) sulfotransferase 15 [Source:HGNC Symbol;Acc:18137]	-3.53555	3.5492e-29	8.41066e-27	2.65532	2.05409e-16	1.82814e-14	-2.53228	2.12816e-08	5.63103e-07	-0.893179	5.04216e-09	1.64953e-07	-0.848216	0.000827558	0.00751221	-0.016131	0.948929	0.979546	-1.20379	0.00579918	0.033825	0.192711	0.611963	0.992479	-0.507854	0.338249	0.687642	-0.92508	0.000838126	0.00680327	-0.603906	0.195207	0.422975	-0.257082	0.568094	0.847462
ENSECAT00000026609	ENSG00000121898	CPXM2	carboxypeptidase X (M14 family), member 2 [Source:HGNC Symbol;Acc:26977]	-0.248022	0.704257	0.868975	8.31987	1.90034e-92	8.75251e-89	-4.51361	NA	NA	7.68118	6.56346e-91	1.72085e-87	4.22118	NA	NA	1.82493	NA	NA	4.63793	2.5468e-12	2.65967e-10	-0.959851	0.0398773	0.790512	2.22087	0.00110677	0.0129138	3.20002	5.97715e-08	1.90232e-06	2.49039	2.27678e-05	0.000264029	0.788581	0.215892	0.535154
ENSECAT00000027874	---	---	---	NA	NA	NA	NA	NA	NA	NA	NA	NA	NA	NA	NA	NA	NA	NA	NA	NA	NA	NA	NA	NA	NA	NA	NA	NA	NA	NA	NA	NA	NA	NA	NA	NA	NA	NA	NA
ENSECAT00000008391	ENSG00000154478	GPR26	G protein-coupled receptor 26 [Source:HGNC Symbol;Acc:4481]	NA	NA	NA	NA	NA	NA	NA	NA	NA	NA	NA	NA	NA	NA	NA	NA	NA	NA	NA	NA	NA	NA	NA	NA	NA	NA	NA	NA	NA	NA	NA	NA	NA	NA	NA	NA
ENSECAT00000010297	ENSG00000154473	BUB3	BUB3 mitotic checkpoint protein [Source:HGNC Symbol;Acc:1151]	0.216936	0.145164	0.415974	-0.301893	0.0167152	0.104078	-0.11381	0.523462	0.860723	-0.0969656	0.484431	0.828249	0.329516	0.0681099	0.251841	-0.409902	0.0140276	0.066063	0.281834	0.376639	0.625056	-0.293908	0.247272	0.992479	0.493025	0.104923	0.360178	0.0420142	0.880572	0.92989	-0.160482	0.616368	0.821475	0.225091	0.380212	0.71396
ENSECAT00000013146	ENSG00000188816	HMX2	H6 family homeobox 2 [Source:HGNC Symbol;Acc:5018]	3.19045	9.06366e-07	1.68112e-05	-3.1357	1.9457e-07	5.54886e-06	3.07428	3.91858e-05	0.000512622	0.0670416	0.696411	0.866759	NA	NA	NA	0.0453788	0.797659	0.915816	NA	NA	NA	NA	NA	NA	NA	NA	NA	NA	NA	NA	NA	NA	NA	NA	NA	NA
ENSECAT00000014434	ENSG00000188620	HMX3	H6 family homeobox 3 [Source:HGNC Symbol;Acc:5019]	4.22492	1.05473e-11	4.45906e-10	-4.17968	3.83453e-13	2.4193e-11	3.71711	1.19514e-07	2.73989e-06	0.0785767	0.671494	0.866759	0.100875	0.669988	0.89979	-0.0718085	0.827103	0.931347	NA	NA	NA	NA	NA	NA	NA	NA	NA	NA	NA	NA	NA	NA	NA	NA	NA	NA
ENSECAT00000018908	ENSG00000196177	ACADSB	acyl-CoA dehydrogenase, short/branched chain [Source:HGNC Symbol;Acc:91]	0.11787	0.584861	0.863299	-0.287978	0.242887	0.636154	0.226492	0.518432	0.857647	-0.186664	0.36625	0.735237	-0.131387	0.673201	0.89979	-0.0509513	0.878675	0.958193	-0.381651	0.452203	0.691159	-0.066975	0.874487	0.99421	-0.29448	0.528735	0.830703	-0.384695	0.401529	0.644666	-0.0338589	0.928454	0.969547	-0.343713	0.410049	0.731801
ENSECAT00000007095	ENSG00000095574	IKZF5	IKAROS family zinc finger 5 (Pegasus) [Source:HGNC Symbol;Acc:14283]	-0.0679314	0.685268	0.866604	-0.189819	0.219059	0.599821	-0.133492	0.474338	0.8204	-0.269305	0.118056	0.389725	0.0677337	0.735474	0.89979	-0.320289	0.0949271	0.288421	-0.0136639	0.967567	0.981556	0.0605591	0.83821	0.99421	-0.160532	0.642096	0.878513	0.149242	0.545723	0.760136	0.203773	0.475044	0.733797	-0.0420468	0.868242	0.946611
ENSECAT00000002390	---	---	---	NA	NA	NA	NA	NA	NA	NA	NA	NA	NA	NA	NA	NA	NA	NA	NA	NA	NA	NA	NA	NA	NA	NA	NA	NA	NA	NA	NA	NA	NA	NA	NA	NA	NA	NA	NA
ENSECAT00000011596	ENSG00000179988	PSTK	phosphoseryl-tRNA kinase [Source:HGNC Symbol;Acc:28578]	-0.210403	0.415264	0.768091	0.219356	0.272322	0.675175	-0.395878	0.18923	0.496623	-0.0070253	0.976506	0.990857	0.179735	0.589606	0.89979	-0.17564	0.522264	0.852307	-0.301953	0.497222	0.73348	0.289189	0.383906	0.992479	-0.809515	0.0281909	0.151624	0.0847521	0.837768	0.903302	0.527941	0.192168	0.418831	-0.440495	0.177571	0.479382
ENSECAT00000012996	ENSG00000119965	C10orf88	chromosome 10 open reading frame 88 [Source:HGNC Symbol;Acc:25822]	-0.0175744	0.947077	0.977486	-0.186095	0.46272	0.839872	-0.414232	0.156746	0.44207	-0.214084	0.416376	0.780806	0.38891	0.203541	0.526117	-0.591436	0.0420119	0.156669	-0.814494	0.0837796	0.244092	0.111039	0.774676	0.993786	-0.632498	0.17262	0.47958	-0.64742	0.00776374	0.0398967	-0.156625	0.543065	0.780114	-0.478199	0.0245383	0.126868
ENSECAT00000013969	ENSG00000119965	C10orf88	chromosome 10 open reading frame 88 [Source:HGNC Symbol;Acc:25822]	-0.669461	0.0297063	0.131873	0.474218	0.115412	0.40608	-1.07087	0.00397365	0.0267296	-0.208071	0.210617	0.556289	0.359629	0.137322	0.408114	-0.551846	0.0206774	0.0902026	-0.259284	0.44814	0.688697	-0.0773533	0.801772	0.99421	-0.106948	0.749511	0.878513	-0.270775	0.321906	0.563834	-0.115642	0.664438	0.851061	-0.141821	0.577187	0.847462
ENSECAT00000015534	ENSG00000213185	FAM24B	family with sequence similarity 24, member B [Source:HGNC Symbol;Acc:23475]	-0.590707	0.373818	0.723687	0.806828	0.194839	0.561916	-1.78213	0.0182505	0.0899397	0.166131	0.767635	0.905669	1.07263	0.115592	0.36341	-0.952632	0.1513	0.401669	-1.58775	0.0523975	0.175379	0.449473	0.3206	0.992479	-1.47449	0.0591774	0.248881	-0.732172	0.288609	0.530533	-0.0671716	0.923328	0.966858	-0.687565	0.291762	0.627313
ENSECAT00000015678	ENSG00000138161	CUZD1	CUB and zona pellucida-like domains 1 [Source:HGNC Symbol;Acc:17937]	0.00561626	0.991562	0.996481	-0.234372	0.614252	0.876522	0.288512	0.53459	0.866676	-0.112115	0.716274	0.878025	-0.108672	0.684102	0.89979	0.0542471	0.778482	0.915816	-0.276351	0.674369	0.829581	-0.0445245	0.686854	0.992479	0.0366195	0.938346	0.971212	-0.386362	0.44942	0.688201	-0.352026	0.602549	0.815197	-0.138641	0.675994	0.847462
ENSECAT00000020149	---	---	---	NA	NA	NA	NA	NA	NA	NA	NA	NA	NA	NA	NA	NA	NA	NA	NA	NA	NA	NA	NA	NA	NA	NA	NA	NA	NA	NA	NA	NA	NA	NA	NA	NA	NA	NA	NA
ENSECAT00000020695	ENSG00000187908	DMBT1	deleted in malignant brain tumors 1 [Source:HGNC Symbol;Acc:2926]	NA	NA	NA	NA	NA	NA	NA	NA	NA	NA	NA	NA	NA	NA	NA	NA	NA	NA	-0.75347	0.306652	0.557607	NA	NA	NA	NA	NA	NA	-0.806997	0.221202	0.449806	-0.920545	0.230702	0.468906	NA	NA	NA
ENSECAT00000002103	ENSG00000183559	C10orf120	chromosome 10 open reading frame 120 [Source:HGNC Symbol;Acc:25707]	NA	NA	NA	NA	NA	NA	NA	NA	NA	NA	NA	NA	NA	NA	NA	NA	NA	NA	NA	NA	NA	NA	NA	NA	NA	NA	NA	NA	NA	NA	NA	NA	NA	NA	NA	NA
ENSECAT00000005542	---	---	---	0.0922266	0.695502	0.866604	0.0653962	0.844074	0.947211	-1.61293	0.0295262	0.131355	0.11405	0.6042	0.863415	1.43742	0.0255521	0.119544	-1.24384	0.0517036	0.183449	NA	NA	NA	NA	NA	NA	NA	NA	NA	NA	NA	NA	NA	NA	NA	NA	NA	NA
ENSECAT00000006360	---	---	---	NA	NA	NA	NA	NA	NA	NA	NA	NA	NA	NA	NA	NA	NA	NA	NA	NA	NA	NA	NA	NA	NA	NA	NA	NA	NA	NA	NA	NA	NA	NA	NA	NA	NA	NA	NA
ENSECAT00000008340	---	---	---	NA	NA	NA	0.401484	0.333972	0.733966	-1.16108	0.0872771	0.29506	0.304546	0.377146	0.742679	0.944287	0.106473	0.344586	-0.851278	0.186406	0.461529	NA	NA	NA	NA	NA	NA	NA	NA	NA	NA	NA	NA	NA	NA	NA	NA	NA	NA
ENSECAT00000009342	---	---	---	NA	NA	NA	0.414325	0.324285	0.726917	-1.32211	0.0586732	0.22138	0.315841	0.366245	0.735237	1.08065	0.0742613	0.26827	-0.967143	0.135235	0.372337	NA	NA	NA	NA	NA	NA	NA	NA	NA	NA	NA	NA	NA	NA	NA	NA	NA	NA
ENSECAT00000009787	---	---	---	NA	NA	NA	NA	NA	NA	NA	NA	NA	NA	NA	NA	NA	NA	NA	NA	NA	NA	NA	NA	NA	NA	NA	NA	NA	NA	NA	NA	NA	NA	NA	NA	NA	NA	NA	NA
ENSECAT00000010327	ENSG00000166033	HTRA1	HtrA serine peptidase 1 [Source:HGNC Symbol;Acc:9476]	0.391025	0.146082	0.417743	-0.344563	0.188358	0.551425	0.871506	0.00226617	0.0167562	0.0331923	0.780934	0.914785	-0.490975	0.00291965	0.0213236	0.538506	0.000441001	0.00367926	1.43813	0.00589066	0.0341774	-0.0626082	0.884596	0.99421	-0.407267	0.429528	0.761657	1.42261	0.00344902	0.0211741	1.96122	2.54129e-05	0.000292304	-0.453054	0.360364	0.693501
ENSECAT00000015827	ENSG00000107679	PLEKHA1	pleckstrin homology domain containing, family A (phosphoinositide binding specific) member 1 [Source:HGNC Symbol;Acc:14335]	-0.305039	0.110047	0.342043	0.22975	0.204878	0.578284	-0.320505	0.324881	0.676996	-0.0885058	0.434093	0.795922	0.0404841	0.883316	0.956695	-0.118516	0.649462	0.915816	0.678456	0.0317942	0.122451	-0.374537	0.184947	0.992479	-0.547292	0.148083	0.440321	0.375142	0.0737603	0.212168	1.28635	0.000244958	0.00220266	-0.905355	0.00370016	0.0281992
ENSECAT00000009136	ENSG00000138152	BTBD16	BTB (POZ) domain containing 16 [Source:HGNC Symbol;Acc:26340]	-0.326893	0.621851	0.865907	0.53804	0.387282	0.784376	-1.97732	0.00715032	0.0429272	0.181802	0.744632	0.892515	1.65672	0.00964673	0.0560277	-1.62306	0.00487124	0.028131	-1.26394	0.154467	0.367236	0.914495	0.0439029	0.815147	-2.82536	0.00023916	0.00351934	0.462245	0.515357	0.733983	1.679	0.0192602	0.0816886	-1.28981	0.0164751	0.0932814
ENSECAT00000019763	ENSG00000138162	TACC2	transforming, acidic coiled-coil containing protein 2 [Source:HGNC Symbol;Acc:11523]	1.04993	NA	NA	-0.963657	NA	NA	1.46607	NA	NA	0.052692	0.829545	0.940273	-0.398875	0.264656	0.615195	0.470012	0.204948	0.492001	-0.546769	0.268825	0.51619	0.506551	0.214483	0.992479	-2.64864	6.11006e-08	2.41306e-06	0.14688	0.652869	0.821735	2.30728	7.13187e-16	4.4705e-14	-2.09858	5.61121e-10	1.94534e-08
ENSECAT00000019781	ENSG00000138162	TACC2	transforming, acidic coiled-coil containing protein 2 [Source:HGNC Symbol;Acc:11523]	1.29305	0.000178875	0.00189613	-0.840565	0.00699114	0.0535542	1.15058	0.00489121	0.0316499	0.44392	0.128301	0.411158	0.130938	0.742114	0.89979	0.32394	0.368389	0.709865	1.15478	0.00147535	0.0115093	-0.232749	0.32315	0.992479	4.6701	3.87721e-11	3.21561e-09	0.982388	0.000905533	0.00726302	-3.89996	1.03652e-07	1.98381e-06	4.51071	NA	NA
ENSECAT00000019775	ENSG00000138162	TACC2	transforming, acidic coiled-coil containing protein 2 [Source:HGNC Symbol;Acc:11523]	-0.0458786	NA	NA	-0.0216603	0.932569	0.987935	-0.034757	0.950373	0.982145	-0.0493849	NA	NA	-0.119693	0.807826	0.923528	-0.10138	0.831056	0.933335	-0.0689166	0.928842	0.961246	0.419336	0.314664	0.992479	-2.30912	NA	NA	0.726763	0.366886	0.612743	2.12465	NA	NA	-1.84921	0.00022566	0.00258059
ENSECAT00000017711	ENSG00000107672	NSMCE4A	non-SMC element 4 homolog A (S. cerevisiae) [Source:HGNC Symbol;Acc:25935]	0.556975	0.00597752	0.0368304	-0.547645	0.0151956	0.0971035	0.0831857	0.749525	0.924087	-0.0113974	0.951623	0.979195	0.49654	0.0172191	0.0882753	-0.470731	0.0515549	0.183129	0.25527	0.462872	0.701863	-0.11315	0.710427	0.992479	0.0474411	0.920596	0.967541	0.214228	0.262091	0.498438	0.262004	0.560864	0.79363	-0.0206741	0.959752	0.998821
ENSECAT00000012748	---	---	---	-0.999614	0.0915611	0.300586	1.31131	0.0275689	0.150045	-0.0653497	0.757592	0.924087	0.304859	0.586903	0.861937	-0.46839	0.425844	0.782294	0.771352	0.225141	0.525889	-0.862139	0.333421	0.584788	-0.129114	0.634686	0.992479	-0.00278603	0.997036	0.998484	-1.55698	0.052685	0.166386	-0.999825	0.259747	0.506652	-0.492417	0.518452	0.819114
ENSECAT00000012836	ENSG00000107669	ATE1	arginyltransferase 1 [Source:HGNC Symbol;Acc:782]	-0.347256	0.0132856	0.0701475	-0.0271103	0.835292	0.943564	-0.0739455	0.675731	0.924087	-0.387427	0.00259656	0.0223207	-0.273417	0.109869	0.351281	-0.0955586	0.554004	0.878139	-0.131109	0.576411	0.780491	0.148651	0.463359	0.992479	-0.246425	0.301401	0.651031	0.104327	0.517254	0.735259	0.164565	0.419557	0.681475	-0.0431655	0.78136	0.90697
ENSECAT00000015704	ENSG00000066468	FGFR2	fibroblast growth factor receptor 2 [Source:HGNC Symbol;Acc:3689]	-2.26114	2.75115e-07	5.76142e-06	0.617783	0.227129	0.612293	-4.86156	2.29314e-35	6.21708e-33	-1.4287	NA	NA	2.44296	NA	NA	-3.88395	NA	NA	-2.36627	0.000557694	0.00528018	-0.423389	0.360657	0.992479	-5.01835	NA	NA	-3.54625	2.0095e-19	4.37694e-17	3.20585	2.40345e-56	2.31463e-53	-6.66384	1.53283e-80	6.3876e-77
ENSECAT00000015803	ENSG00000066468	FGFR2	fibroblast growth factor receptor 2 [Source:HGNC Symbol;Acc:3689]	-1.48755	NA	NA	1.24771	NA	NA	-2.55282	NA	NA	-1.38615	5.23876e-08	1.40978e-06	2.67183	2.28155e-46	1.15763e-43	-4.02889	1.28551e-55	8.04732e-53	-1.03842	0.0546073	0.180507	-0.5052	0.263039	0.992479	-4.66455	3.94246e-20	1.23853e-17	-1.7232	7.68528e-05	0.000943071	4.02581	1.3293e-90	4.69397e-87	-5.51451	8.60057e-42	5.78069e-39
ENSECAT00000015845	ENSG00000066468	FGFR2	fibroblast growth factor receptor 2 [Source:HGNC Symbol;Acc:3689]	-2.43314	NA	NA	0.704604	0.228383	0.614054	-4.61007	NA	NA	-1.58537	NA	NA	2.29127	1.37064e-10	5.28187e-09	-3.75876	NA	NA	-2.19577	NA	NA	-0.291673	0.449495	0.992479	-4.22698	NA	NA	-2.71347	NA	NA	2.55609	7.08002e-13	3.02428e-11	-4.30128	NA	NA
ENSECAT00000021492	ENSG00000120008	WDR11	WD repeat domain 11 [Source:HGNC Symbol;Acc:13831]	0.0768546	0.567912	0.863299	-0.144509	0.339734	0.738081	-0.0999894	0.705914	0.924087	-0.0819415	0.543552	0.861937	0.165297	0.498342	0.838882	-0.235513	0.348159	0.685369	0.186938	0.609442	0.799848	-0.210504	0.463275	0.992479	-0.168393	0.615418	0.870633	0.0459646	0.853095	0.912627	0.417579	0.118829	0.30464	-0.366703	0.0284319	0.141346
ENSECAT00000021574	ENSG00000120008	WDR11	WD repeat domain 11 [Source:HGNC Symbol;Acc:13831]	-0.217279	0.189406	0.492237	0.0626392	0.699477	0.881773	0.247312	NA	NA	-0.167447	0.229529	0.581092	-0.281549	NA	NA	0.206474	NA	NA	-0.793004	0.107802	0.28945	0.497836	0.212525	0.992479	-0.978875	0.044892	0.207535	-0.0972933	0.643086	0.814865	0.270567	0.248103	0.492605	-0.362069	0.0537289	0.22199
ENSECAT00000028451	ENSG00000207156	RNU6-505P	RNA, U6 small nuclear 505, pseudogene [Source:HGNC Symbol;Acc:47468]	NA	NA	NA	NA	NA	NA	NA	NA	NA	NA	NA	NA	NA	NA	NA	NA	NA	NA	-0.107173	0.747149	0.845113	NA	NA	NA	NA	NA	NA	-0.120695	0.693028	0.832781	-0.130818	0.71347	0.86802	NA	NA	NA
ENSECAT00000029322	ENSG00000239101	---	---	NA	NA	NA	NA	NA	NA	NA	NA	NA	NA	NA	NA	NA	NA	NA	NA	NA	NA	NA	NA	NA	NA	NA	NA	NA	NA	NA	NA	NA	NA	NA	NA	NA	NA	NA	NA
ENSECAT00000025215	ENSG00000203805	PPAPDC1A	phosphatidic acid phosphatase type 2 domain containing 1A [Source:HGNC Symbol;Acc:23531]	1.04644	0.109806	0.341732	-1.17214	0.0535423	0.244008	-0.978062	0.186621	0.492107	-0.0397934	0.886204	0.953881	1.45003	0.0297363	0.133824	-1.69001	0.0110047	0.0546307	0.938572	0.0580493	0.188438	0.917192	0.0244401	0.658901	-2.74737	3.55497e-08	1.51977e-06	2.07832	5.12487e-05	0.00066609	3.74754	1.25939e-13	5.91633e-12	-1.54686	0.0024121	0.0196476
ENSECAT00000002446	---	---	---	NA	NA	NA	NA	NA	NA	NA	NA	NA	NA	NA	NA	NA	NA	NA	NA	NA	NA	NA	NA	NA	NA	NA	NA	NA	NA	NA	NA	NA	NA	NA	NA	NA	NA	NA	NA
ENSECAT00000001244	ENSG00000107651	SEC23IP	SEC23 interacting protein [Source:HGNC Symbol;Acc:17018]	-0.359469	0.00331913	0.0228333	0.213869	0.0557879	0.251182	-0.461762	0.000478149	0.00454278	-0.159189	0.105479	0.363065	0.0984866	0.392104	0.754443	-0.240512	0.0221468	0.0951973	-0.394282	0.214451	0.448363	-0.184958	0.546654	0.992479	-0.497051	0.146275	0.437262	-0.516222	0.0293046	0.108223	0.148624	0.494963	0.743988	-0.657029	0.0104544	0.0647139
ENSECAT00000016034	ENSG00000197771	MCMBP	minichromosome maintenance complex binding protein [Source:HGNC Symbol;Acc:25782]	0.0908134	0.465761	0.803098	0.0807848	0.502834	0.868528	0.0371806	0.809998	0.924087	0.1578	0.132035	0.418738	0.0446958	0.741029	0.89979	0.129445	0.328823	0.666016	0.48485	0.225895	0.462935	-0.0714946	0.833452	0.99421	0.621438	0.113327	0.377993	0.4934	0.105862	0.274842	-0.0875486	0.797171	0.895813	0.602553	0.0385556	0.176754
ENSECAT00000015992	ENSG00000198825	INPP5F	inositol polyphosphate-5-phosphatase F [Source:HGNC Symbol;Acc:17054]	0.488468	0.0434888	0.174478	0.511375	0.0338304	0.174279	0.970207	0.00154249	0.0121547	0.989888	8.39184e-07	1.86234e-05	-0.46514	0.0647068	0.242656	1.46896	5.4124e-09	1.41764e-07	-0.0880353	0.733132	0.845113	0.550972	0.0141592	0.527083	0.696451	0.00806871	0.0606807	0.580091	0.00142168	0.0104076	-0.747777	0.000317739	0.00275673	1.33953	3.33732e-15	2.34129e-13
ENSECAT00000027254	---	---	---	-0.0497384	0.892428	0.958905	-0.00641652	0.983282	0.998292	0.0495522	0.810373	0.924087	-0.0451891	0.870222	0.952736	-0.0630982	0.760662	0.89979	0.0453788	0.797659	0.915816	NA	NA	NA	0.0554284	0.672736	0.992479	-0.0967778	0.753187	0.878513	0.184814	0.64074	0.813239	0.121033	0.74096	0.86802	0.120715	0.816468	0.924345
ENSECAT00000005416	ENSG00000151929	BAG3	BCL2-associated athanogene 3 [Source:HGNC Symbol;Acc:939]	-0.417523	0.146226	0.417953	0.809361	0.000702252	0.00821434	-0.906741	0.00115506	0.00958343	0.36072	0.218128	0.568087	0.4687	0.161773	0.453674	-0.0908651	0.759197	0.915816	1.18117	0.0249101	0.10214	-0.249934	0.503057	0.992479	0.591677	0.18367	0.498065	0.971583	0.016136	0.0699008	0.647238	0.108687	0.286767	0.35941	0.155694	0.442692
ENSECAT00000010811	ENSG00000151923	TIAL1	TIA1 cytotoxic granule-associated RNA binding protein-like 1 [Source:HGNC Symbol;Acc:11804]	0.201566	0.149238	0.424208	0.0542778	0.696334	0.879271	-0.189613	0.265388	0.605198	0.242277	0.0282983	0.14487	0.394012	0.00476015	0.0317332	-0.135331	0.329051	0.666388	-0.343952	0.294449	0.546898	-0.0194942	0.943925	0.99421	-0.289475	0.415522	0.749037	-0.28306	0.255758	0.49237	-0.00398981	0.990059	0.995132	-0.264674	0.357162	0.690826
ENSECAT00000025288	ENSG00000148908	RGS10	regulator of G-protein signaling 10 [Source:HGNC Symbol;Acc:9992]	3.42357	2.0585e-15	1.399e-13	-0.468572	0.200933	0.57144	2.51004	7.38735e-08	1.74049e-06	3.09749	1.88339e-24	2.81023e-22	0.930806	0.0544173	0.214083	2.15127	3.06262e-11	1.1738e-09	0.863556	0.0691283	0.213181	-0.978107	0.00773738	0.379137	0.799354	0.0346169	0.173285	-0.162312	0.724321	0.837627	0.143053	0.74818	0.86802	-0.300124	0.416169	0.737732
ENSECAT00000025701	ENSG00000198873	GRK5	G protein-coupled receptor kinase 5 [Source:HGNC Symbol;Acc:4544]	3.82578	2.10317e-36	7.42706e-34	-1.1132	1.62902e-07	4.6893e-06	-0.270451	0.366131	0.725875	2.69576	1.16322e-21	1.50343e-19	4.01534	4.77084e-30	1.26296e-27	-1.37255	3.52261e-07	6.49848e-06	0.204646	0.624024	0.799848	-0.0871865	0.796209	0.99421	-1.41046	0.00231265	0.0232206	0.190834	0.388138	0.632085	1.73541	1.04802e-05	0.000131542	-1.53642	8.67291e-06	0.00014229
ENSECAT00000018231	ENSG00000165672	PRDX3	peroxiredoxin 3 [Source:HGNC Symbol;Acc:9354]	0.0679088	0.672511	0.866604	0.208445	0.160891	0.504286	-0.601916	0.00839885	0.0489287	0.264858	0.017095	0.0990044	0.654512	0.000782343	0.00717384	-0.37481	0.0427754	0.158791	0.534065	0.117602	0.306651	-0.102856	0.720923	0.992479	-0.0264332	0.936463	0.971212	0.510055	0.0258141	0.0985886	0.618705	0.0229108	0.0929017	-0.0881228	0.683034	0.851331
ENSECAT00000012720	ENSG00000183605	SFXN4	sideroflexin 4 [Source:HGNC Symbol;Acc:16088]	0.683356	0.00959103	0.0544217	-0.258936	0.274909	0.678082	0.904845	0.00775698	0.0459063	0.414926	0.0451498	0.204514	-0.222036	0.484649	0.827053	0.64389	0.0231858	0.0988265	0.715551	0.185269	0.411643	-0.390073	0.299858	0.992479	0.69005	0.127079	0.402946	0.341983	0.507175	0.726471	0.101954	0.853408	0.925463	0.281023	0.508333	0.812376
ENSECAT00000014441	ENSG00000119979	FAM45A	family with sequence similarity 45, member A [Source:HGNC Symbol;Acc:31793]	0.555972	0.00134999	0.010893	-0.350551	0.028656	0.154095	0.473411	0.0280876	0.126185	0.190467	0.26753	0.63543	0.0780359	0.722963	0.89979	0.120921	0.548142	0.873641	0.607245	0.027685	0.110508	0.0863542	0.719837	0.992479	0.048004	0.869547	0.943541	0.786617	0.000620757	0.00531097	0.611931	0.0102172	0.0497866	0.18393	0.433224	0.752598
ENSECAT00000022888	---	---	---	1.24639	0.0580235	0.21511	-0.303824	0.592238	0.876522	0.189134	0.792367	0.924087	0.784195	0.161678	0.475525	0.686234	0.299807	0.654743	-0.0790216	0.905684	0.968938	-2.20317	0.000508742	0.00491524	0.275567	0.551154	0.992479	-0.948298	0.18616	0.502125	-1.63952	0.00455915	0.0262695	-1.22706	0.020297	0.0850205	-0.462165	0.45702	0.773919
ENSECAT00000023600	ENSG00000107581	EIF3A	eukaryotic translation initiation factor 3, subunit A [Source:HGNC Symbol;Acc:3271]	0.425534	0.0868173	0.289521	-0.356733	0.141563	0.463646	0.327612	0.118576	0.364896	0.0541971	0.819083	0.935756	0.105962	0.601934	0.89979	-0.0361938	0.857783	0.949313	-0.227014	0.474478	0.711032	-0.108024	0.692739	0.992479	0.28985	0.428035	0.760552	-0.263165	0.405112	0.648663	-0.455558	0.244757	0.488147	0.216222	0.544529	0.839994
ENSECAT00000028663	ENSG00000222588	---	Small nucleolar RNA SNORA19 [Source:RFAM;Acc:RF00413]	0.180679	0.764588	0.904866	-0.389266	0.424711	0.805565	-0.0311521	0.964228	0.985479	-0.232488	0.554683	0.861937	0.189734	0.749511	0.89979	-0.386038	0.445997	0.786979	-1.44215	0.0919138	0.25925	0.151523	0.478734	0.992479	-0.333289	0.535061	0.830741	-1.06928	0.182229	0.397704	-1.36697	0.128992	0.322624	0.174337	0.814455	0.923906
ENSECAT00000028439	ENSG00000207468	SNORA19	small nucleolar RNA, H/ACA box 19 [Source:HGNC Symbol;Acc:32609]	0.0901482	0.698981	0.866604	0.0105761	0.973023	0.998292	0.0495522	0.810373	0.924087	0.0785767	0.671494	0.866759	NA	NA	NA	0.0542471	0.778482	0.915816	-0.226013	0.627539	0.799848	0.0316291	0.752357	0.992479	NA	NA	NA	-0.134454	0.795397	0.880499	-0.275809	0.578791	0.798259	0.143366	0.670568	0.847462
ENSECAT00000003494	ENSG00000188613	NANOS1	nanos homolog 1 (Drosophila) [Source:HGNC Symbol;Acc:23044]	-0.0497384	0.892428	0.958905	-0.0862908	0.679631	0.876522	0.0495522	0.810373	0.924087	-0.111259	0.593424	0.861937	-0.0630982	0.760662	0.89979	NA	NA	NA	0.22778	0.625852	0.799848	0.054796	0.842763	0.99421	0.154179	0.772211	0.887555	0.582277	0.357321	0.602498	0.121033	0.74096	0.86802	0.502726	0.471627	0.783953
ENSECAT00000013781	ENSG00000151893	CACUL1	CDK2-associated, cullin domain 1 [Source:HGNC Symbol;Acc:23727]	0.186126	0.321974	0.669912	0.274997	0.0742781	0.304975	0.293906	0.177342	0.476863	0.444999	0.00518489	0.0394521	-0.106019	0.634762	0.89979	0.587947	0.00158384	0.0108782	0.239966	0.432994	0.675258	-0.283794	0.342991	0.992479	0.364317	0.235583	0.570096	0.0109972	0.970429	0.987875	-0.0738139	0.799768	0.89739	0.0979394	0.727626	0.877412
ENSECAT00000003612	ENSG00000119973	PRLHR	prolactin releasing hormone receptor [Source:HGNC Symbol;Acc:4464]	NA	NA	NA	NA	NA	NA	NA	NA	NA	NA	NA	NA	NA	NA	NA	NA	NA	NA	NA	NA	NA	NA	NA	NA	NA	NA	NA	NA	NA	NA	NA	NA	NA	NA	NA	NA
ENSECAT00000020131	ENSG00000165669	FAM204A	family with sequence similarity 204, member A [Source:HGNC Symbol;Acc:25794]	-0.042265	0.842475	0.945297	0.00948547	0.964839	0.998292	0.023409	0.918971	0.973895	-0.0463067	0.724062	0.882446	-0.0680462	0.609128	0.89979	0.0377631	0.798081	0.916033	0.426472	0.282436	0.53292	0.045893	0.896791	0.99421	-0.120582	0.769518	0.886745	0.589136	0.00286528	0.0181996	0.623713	0.00291071	0.0181915	-0.0209965	0.926511	0.978547
ENSECAT00000021006	ENSG00000107560	RAB11FIP2	RAB11 family interacting protein 2 (class I) [Source:HGNC Symbol;Acc:29152]	0.609171	0.00376398	0.0252098	-0.422138	0.0694632	0.290318	0.755026	0.00415449	0.0277168	0.168037	0.356866	0.727242	-0.142655	0.481934	0.82487	0.330475	0.159242	0.415127	0.13526	0.670044	0.826499	-0.0202442	0.94329	0.99421	-0.326092	0.338305	0.687673	0.214615	0.262414	0.498916	0.524936	0.0212563	0.0879606	-0.305758	0.141277	0.417005
ENSECAT00000005529	---	---	---	0.511466	0.440797	0.785516	-0.189569	0.76056	0.912346	-0.134948	0.859216	0.949029	0.240274	0.648291	0.866759	0.470193	0.467407	0.821159	-0.271697	0.683875	0.915816	-2.31238	0.00140356	0.0110782	0.157316	0.719906	0.992479	-1.42159	0.0773758	0.296465	-2.0019	0.00115162	0.00876604	-0.634068	0.359235	0.617786	-1.20046	0.092936	0.319797
ENSECAT00000022487	ENSG00000170370	EMX2	empty spiracles homeobox 2 [Source:HGNC Symbol;Acc:3341]	4.07434	3.22721e-11	1.28305e-09	-1.35022	0.000560619	0.00680836	2.51254	6.54731e-05	0.000807386	2.55862	4.26874e-06	8.29917e-05	0.825596	0.142615	0.418541	1.20907	0.0528416	0.186992	2.08636	0.0190212	0.0832733	-0.238749	0.592779	0.992479	0.624374	0.44854	0.776789	1.78582	0.0258831	0.0987621	1.68247	0.0592018	0.188024	0.238824	0.751626	0.890277
ENSECAT00000025154	ENSG00000165650	PDZD8	PDZ domain containing 8 [Source:HGNC Symbol;Acc:26974]	-0.136731	0.368032	0.720697	0.273704	0.0280139	0.151984	-0.260473	0.090912	0.30329	0.124031	0.23724	0.592068	0.119304	0.369253	0.733947	0.0283632	0.769183	0.915816	-0.0806884	0.797375	0.879432	-0.187046	0.260508	0.992479	0.303589	0.235971	0.570636	-0.191017	0.507031	0.726365	-0.322402	0.344742	0.602098	0.157344	0.483915	0.795554
ENSECAT00000026033	ENSG00000165646	SLC18A2	solute carrier family 18 (vesicular monoamine transporter), member 2 [Source:HGNC Symbol;Acc:10935]	3.39599	5.41004e-08	1.26703e-06	-1.95314	0.00155373	0.0159734	3.73561	3.33392e-07	6.92947e-06	0.508296	0.306791	0.675286	-0.264323	0.507103	0.842973	0.592061	0.266145	0.585153	1.16796	0.176524	0.398493	-0.387078	0.40711	0.992479	2.71893	0.000999351	0.0118606	0.788171	0.312241	0.554677	-1.08771	0.205427	0.437118	2.48546	0.00119048	0.010846
ENSECAT00000024269	ENSG00000186795	KCNK18	potassium channel, subfamily K, member 18 [Source:HGNC Symbol;Acc:19439]	NA	NA	NA	NA	NA	NA	NA	NA	NA	NA	NA	NA	NA	NA	NA	NA	NA	NA	NA	NA	NA	NA	NA	NA	-0.107373	0.739589	0.878513	NA	NA	NA	0.13731	0.723292	0.86802	-0.156293	0.655488	0.847462
ENSECAT00000025707	ENSG00000148704	VAX1	ventral anterior homeobox 1 [Source:HGNC Symbol;Acc:12660]	NA	NA	NA	NA	NA	NA	NA	NA	NA	NA	NA	NA	NA	NA	NA	NA	NA	NA	NA	NA	NA	NA	NA	NA	NA	NA	NA	NA	NA	NA	NA	NA	NA	NA	NA	NA
ENSECAT00000000359	---	---	---	NA	NA	NA	0.0804845	0.69221	0.876522	-0.549978	0.306069	0.656158	0.0670416	0.696411	0.866759	0.439209	0.331373	0.693107	-0.398338	0.432015	0.772153	-1.73404	0.0429267	0.152045	0.126953	0.743633	0.992479	-1.21039	0.148049	0.440321	-1.43308	0.0503856	0.161021	-0.207975	0.788743	0.890368	-1.13773	0.129515	0.394601
ENSECAT00000003853	---	---	---	NA	NA	NA	NA	NA	NA	NA	NA	NA	NA	NA	NA	NA	NA	NA	NA	NA	NA	-0.368482	0.518035	0.743597	NA	NA	NA	NA	NA	NA	-0.386362	0.44942	0.688201	-0.444518	0.461787	0.720515	NA	NA	NA
ENSECAT00000007590	ENSG00000187164	KIAA1598	KIAA1598 [Source:HGNC Symbol;Acc:29319]	5.09277	2.11789e-25	3.43632e-23	-1.63289	4.55674e-05	0.000776584	5.58886	3.85901e-20	4.17286e-18	3.22032	1.74167e-11	7.91207e-10	-0.206699	0.755135	0.89979	3.67907	1.25379e-09	3.59484e-08	-0.050846	0.907509	0.948637	-0.521504	0.0840395	0.992479	2.03997	0.0017486	0.0186212	-0.537568	0.14528	0.341096	-2.10139	0.00173505	0.0118239	1.58848	0.00940358	0.0597539
ENSECAT00000013835	ENSG00000188316	ENO4	enolase family member 4 [Source:HGNC Symbol;Acc:31670]	0.375823	0.569427	0.863299	0.341562	0.576477	0.876522	0.610296	0.412301	0.769674	0.617444	0.269459	0.635938	-0.175047	0.759999	0.89979	0.87683	0.191762	0.470696	-0.954413	0.274341	0.523013	0.0522114	0.78645	0.99421	-0.78136	0.307235	0.656994	-0.537697	0.489846	0.715649	0.219352	0.807532	0.901527	-0.512492	0.470677	0.782879
ENSECAT00000017313	ENSG00000165868	HSPA12A	heat shock 70kDa protein 12A [Source:HGNC Symbol;Acc:19022]	0.98173	0.137242	0.399826	0.539025	0.34709	0.746316	0.880371	0.236028	0.566291	1.42329	0.0113621	0.0722803	-0.0137069	0.969835	0.987871	1.37289	0.0424107	0.157843	-1.05594	0.100387	0.275921	-0.0337287	0.941978	0.99421	3.56975	9.09012e-07	2.71577e-05	-1.12499	0.0104665	0.0501844	-5.44635	2.84448e-25	4.49747e-23	3.97267	1.80531e-11	7.88582e-10
ENSECAT00000000603	ENSG00000165863	C10orf82	chromosome 10 open reading frame 82 [Source:HGNC Symbol;Acc:28500]	0.0484122	0.941783	0.975276	0.262854	0.667174	0.876522	0.215185	0.777408	0.924087	0.274636	0.624451	0.866759	-0.151299	0.82416	0.927842	0.452411	0.502559	0.839909	-0.0210469	0.972849	0.984484	0.335587	0.425483	0.992479	0.533228	0.302473	0.652525	0.475344	0.39221	0.636091	-0.471511	0.412065	0.674476	1.01299	0.0226441	0.119537
ENSECAT00000008562	ENSG00000165862	PNLIPRP2	pancreatic lipase-related protein 2 [Source:HGNC Symbol;Acc:9157]	-0.0243861	0.948136	0.977486	0.213214	0.64594	0.876522	0.0620911	0.787231	0.924087	0.142398	0.720656	0.880178	-0.0630982	0.760662	0.89979	0.262491	0.510549	0.845104	0.468388	0.59905	0.794579	-0.0276826	0.950046	0.99421	1.45465	0.080528	0.303686	0.504552	0.530415	0.746415	-0.856766	0.30615	0.561348	1.63627	0.038379	0.176053
ENSECAT00000017740	ENSG00000187021	PNLIPRP1	pancreatic lipase-related protein 1 [Source:HGNC Symbol;Acc:9156]	0.0901482	0.698981	0.866604	-0.0862908	0.679631	0.876522	0.0495522	0.810373	0.924087	NA	NA	NA	NA	NA	NA	NA	NA	NA	NA	NA	NA	NA	NA	NA	NA	NA	NA	NA	NA	NA	NA	NA	NA	NA	NA	NA
ENSECAT00000010231	ENSG00000175535	PNLIP	pancreatic lipase [Source:HGNC Symbol;Acc:9155]	NA	NA	NA	NA	NA	NA	NA	NA	NA	NA	NA	NA	NA	NA	NA	NA	NA	NA	NA	NA	NA	NA	NA	NA	NA	NA	NA	NA	NA	NA	NA	NA	NA	NA	NA	NA
ENSECAT00000026735	ENSG00000203837	PNLIPRP3	pancreatic lipase-related protein 3 [Source:HGNC Symbol;Acc:23492]	NA	NA	NA	0.085883	0.682086	0.876522	NA	NA	NA	0.0712352	0.687117	0.866759	NA	NA	NA	0.048543	0.790627	0.915816	-0.360789	0.67652	0.830593	0.00420515	0.989251	0.998948	-0.537667	0.508258	0.817959	-0.304712	0.694509	0.834202	0.235962	0.79236	0.892233	-0.558711	0.472165	0.784469
ENSECAT00000026775	ENSG00000182645	CCDC172	coiled-coil domain containing 172 [Source:HGNC Symbol;Acc:30524]	-0.86742	NA	NA	0.901324	NA	NA	0.132552	0.837208	0.939132	0.122473	NA	NA	-1.06603	NA	NA	1.25295	NA	NA	-0.361123	0.602326	0.797042	0.37158	0.424393	0.992479	0.496909	0.542709	0.832129	0.359094	0.61936	0.800224	-0.825461	0.330083	0.586258	0.969708	NA	NA
ENSECAT00000004395	---	---	---	NA	NA	NA	0.31675	0.403026	0.789637	-0.0707193	0.747797	0.924087	0.23586	0.448431	0.801681	0.0601976	0.744591	0.89979	0.060116	0.889239	0.961488	-0.902642	0.310418	0.560925	0.0249335	0.931032	0.99421	-0.125282	0.865707	0.941372	-0.756172	0.346648	0.590694	-0.620976	0.489086	0.739562	-0.107561	0.888834	0.956906
ENSECAT00000004453	---	---	---	NA	NA	NA	NA	NA	NA	NA	NA	NA	NA	NA	NA	NA	NA	NA	NA	NA	NA	-0.682237	0.340469	0.588209	NA	NA	NA	-0.235676	0.606198	0.864844	-0.740446	0.248218	0.483397	-0.176663	0.826647	0.911763	-0.306473	0.512813	0.814261
ENSECAT00000006910	ENSG00000151892	GFRA1	GDNF family receptor alpha 1 [Source:HGNC Symbol;Acc:4243]	0.292967	0.622241	0.865907	-0.727818	0.203641	0.576205	1.89991	0.0123805	0.0668374	-0.375255	0.500387	0.837079	-1.2946	0.0481151	0.194872	1.03746	0.0979056	0.295226	-0.694499	0.31062	0.56101	0.285636	0.535606	0.992479	1.94423	0.0166754	0.104267	-0.211004	0.728014	0.837627	-2.7821	0.000590205	0.00470631	2.49229	0.000562398	0.00564457
ENSECAT00000010486	ENSG00000107518	ATRNL1	attractin-like 1 [Source:HGNC Symbol;Acc:29063]	3.52449	NA	NA	0.106496	NA	NA	7.04112	NA	NA	3.81479	1.0816e-45	5.6716e-43	-3.57666	3.76928e-13	2.0491e-11	7.7545	NA	NA	3.09477	6.50702e-06	0.000128667	0.534478	NA	NA	3.62314	NA	NA	3.98453	1.78354e-11	1.25568e-09	-1.35501	0.124747	0.315095	4.11982	NA	NA
ENSECAT00000005579	---	---	---	0.332026	0.431627	0.777733	-0.343655	0.375992	0.775255	0.0992421	0.846721	0.943577	NA	NA	NA	0.0556964	0.754302	0.89979	-0.0651292	0.727126	0.915816	0.249565	0.693813	0.842582	-0.104875	0.531035	0.992479	0.324278	0.514255	0.821903	-0.120695	0.693028	0.832781	-0.130818	0.71347	0.86802	NA	NA	NA
ENSECAT00000005634	---	---	---	NA	NA	NA	NA	NA	NA	-0.0653497	0.757592	0.924087	NA	NA	NA	0.0556964	0.754302	0.89979	-0.0651292	0.727126	0.915816	-1.42596	0.109069	0.29187	-0.0445961	0.686609	0.992479	-0.0648673	0.900723	0.958558	-1.9195	0.0159983	0.0695187	-1.39574	0.121231	0.308865	-0.234032	0.575964	0.847462
ENSECAT00000027010	---	---	---	0.372609	0.539096	0.860889	0.230427	0.706949	0.885141	0.410473	0.493402	0.836234	0.690539	0.209163	0.55407	-0.156569	0.732812	0.89979	0.851475	0.183989	0.457113	-1.28699	0.128543	0.326017	NA	NA	NA	-0.9981	0.194814	0.514495	-1.3981	0.0669649	0.197467	-0.170942	0.846381	0.921494	-1.32349	0.0798333	0.290349
ENSECAT00000027029	---	---	---	0.844378	0.20151	0.513033	-1.55773	0.0105061	0.073008	0.309756	0.681919	0.924087	-0.180737	0.488989	0.829059	0.527218	0.394381	0.755959	-1.08089	0.0703414	0.231675	-3.49568	1.1524e-05	0.000211939	0.542816	0.183334	0.992479	-0.4054	0.598483	0.863652	-1.71362	0.00610725	0.0332126	-2.17038	0.00652608	0.0347582	0.478556	0.542451	0.838403
ENSECAT00000004587	ENSG00000213121	---	Uncharacterized protein; cDNA FLJ59044, highly similar to LINE-1 reverse transcriptase homolog [Source:UniProtKB/TrEMBL;Acc:B7Z5F2]	NA	NA	NA	NA	NA	NA	NA	NA	NA	NA	NA	NA	NA	NA	NA	NA	NA	NA	-0.75347	0.306652	0.557607	0.11334	0.546632	0.992479	-0.235676	0.606198	0.864844	-0.450755	0.551328	0.762795	-0.282994	0.726636	0.86802	-0.130088	0.845584	0.934985
ENSECAT00000004654	---	---	---	0.0622783	0.905736	0.959317	-0.174516	0.706793	0.885141	0.0595831	0.892408	0.965545	-0.149968	0.740147	0.890165	-0.0335711	0.943625	0.980616	-0.0689564	0.879291	0.958193	-2.09649	0.0117102	0.0576414	0.133183	0.733834	0.992479	-0.906238	0.28107	0.627241	-1.78685	0.00992824	0.0481334	-0.791122	0.306291	0.561388	-0.830676	0.278204	0.612036
ENSECAT00000007300	ENSG00000165832	TRUB1	TruB pseudouridine (psi) synthase family member 1 [Source:HGNC Symbol;Acc:16060]	0.172702	NA	NA	-0.289985	NA	NA	0.708306	0.309627	0.660911	0.0370852	NA	NA	-0.141146	NA	NA	0.431436	0.352478	0.689707	0.028841	0.970052	0.982563	0.748458	0.109502	0.992479	-0.814825	0.258795	0.597761	1.60247	1.26404e-06	2.70732e-05	1.14251	0.00456073	0.0261016	0.442914	0.18076	0.484163
ENSECAT00000007333	ENSG00000165832	TRUB1	TruB pseudouridine (psi) synthase family member 1 [Source:HGNC Symbol;Acc:16060]	-0.246271	0.631047	0.866604	0.421568	0.309751	0.713823	-0.0848479	NA	NA	0.142932	NA	NA	-0.139977	NA	NA	0.312579	NA	NA	0.532987	0.179481	0.402847	-0.515962	0.218004	0.992479	0.908852	0.0345034	0.172926	-0.0500909	0.926151	0.961226	-0.31526	0.524929	0.766114	0.262715	0.63187	0.847462
ENSECAT00000012015	ENSG00000151553	FAM160B1	family with sequence similarity 160, member B1 [Source:HGNC Symbol;Acc:29320]	NA	NA	NA	NA	NA	NA	NA	NA	NA	NA	NA	NA	NA	NA	NA	NA	NA	NA	NA	NA	NA	NA	NA	NA	NA	NA	NA	NA	NA	NA	NA	NA	NA	NA	NA	NA
ENSECAT00000012003	ENSG00000151553	FAM160B1	family with sequence similarity 160, member B1 [Source:HGNC Symbol;Acc:29320]	-0.449183	0.038864	0.160537	0.535032	0.010242	0.0719085	-0.010807	0.966046	0.9857	0.0749298	0.5428	0.861937	-0.448118	0.0163553	0.0849916	0.53953	0.00207582	0.0137558	-0.153607	0.454792	0.69384	0.0908542	0.607579	0.992479	-0.225967	0.418991	0.752721	0.0286789	0.83956	0.904301	0.119612	0.597833	0.812538	-0.0842627	0.685323	0.853092
ENSECAT00000026330	ENSG00000099204	ABLIM1	actin binding LIM protein 1 [Source:HGNC Symbol;Acc:78]	NA	NA	NA	0.428935	0.306063	0.709525	NA	NA	NA	0.390562	0.287655	0.65636	NA	NA	NA	0.361418	0.410071	0.754206	0.959903	NA	NA	-0.362986	NA	NA	0.574318	NA	NA	0.681859	0.385132	0.629493	-0.864747	0.318825	0.575885	2.00986	NA	NA
ENSECAT00000026331	ENSG00000099204	ABLIM1	actin binding LIM protein 1 [Source:HGNC Symbol;Acc:78]	1.46293	5.91048e-05	0.000716819	1.33507	2.64801e-07	7.43664e-06	4.50438	3.72048e-14	2.18179e-12	2.85565	5.29285e-36	1.67482e-33	-2.91941	1.63578e-06	3.01809e-05	5.95366	3.42919e-38	1.07334e-35	-0.244408	0.70182	0.845113	0.0646625	0.87968	0.99421	2.72012	2.69629e-05	0.000531921	-0.092513	0.869611	0.923483	-2.96405	1.31017e-05	0.000161012	2.87346	1.27779e-06	2.52839e-05
ENSECAT00000026341	ENSG00000099204	ABLIM1	actin binding LIM protein 1 [Source:HGNC Symbol;Acc:78]	0.0716525	0.877612	0.95642	0.5374	0.354737	0.754831	0.361182	0.463826	0.811636	0.707046	0.183542	0.512171	-0.27221	0.492815	0.834058	1.97124	0.00348182	0.0212301	-0.830907	0.248476	0.491091	0.2669	0.562899	0.992479	1.53446	0.0587424	0.247604	-0.416148	0.492053	0.717591	-2.34777	0.00503147	0.0282191	1.94202	0.00935637	0.0595629
ENSECAT00000015880	ENSG00000169129	AFAP1L2	actin filament associated protein 1-like 2 [Source:HGNC Symbol;Acc:25901]	1.2607	0.0564048	0.211108	0.474532	0.40993	0.793349	0.503851	0.502817	0.844755	2.06736	4.07832e-05	0.000620641	0.71746	0.294422	0.648487	1.11117	0.0515789	0.183145	1.33811	0.0144841	0.0677644	-0.387386	0.327457	0.992479	0.164564	0.764514	0.884343	0.978888	0.0353787	0.124856	1.23017	0.0305623	0.115588	-0.254324	0.600766	0.847462
ENSECAT00000000432	ENSG00000165816	VWA2	von Willebrand factor A domain containing 2 [Source:HGNC Symbol;Acc:24709]	0.0922266	0.695502	0.866604	-0.00845918	0.978023	0.998292	0.0510551	0.807465	0.924087	0.0670416	0.696411	0.866759	NA	NA	NA	0.0453788	0.797659	0.915816	3.20118	0.00019914	0.00225779	-1.09519	0.0147078	0.53757	-0.327483	0.665338	0.878513	1.19463	0.137582	0.328595	4.68755	8.68725e-11	2.78874e-09	-3.14309	2.54251e-07	5.75198e-06
ENSECAT00000010570	ENSG00000095627	TDRD1	tudor domain containing 1 [Source:HGNC Symbol;Acc:11712]	0.332026	0.431627	0.777733	0.233001	0.670477	0.876522	-1.1507	0.123383	0.375672	0.384467	0.307902	0.676538	1.04663	0.0822417	0.287563	-0.796174	0.226	0.526981	2.87281	0.00047353	0.00464632	-0.0934394	0.841596	0.99421	-3.11031	4.08741e-11	3.36303e-09	2.2846	0.00394733	0.0234618	6.74625	NA	NA	-2.92987	NA	NA
ENSECAT00000011092	ENSG00000165813	C10orf118	chromosome 10 open reading frame 118 [Source:HGNC Symbol;Acc:24349]	-0.228015	0.300348	0.648977	0.379692	0.0382986	0.190182	-0.723679	0.00128898	0.0105021	0.136982	0.37692	0.742679	0.485555	0.014236	0.076137	-0.316697	0.0272441	0.111884	0.781116	0.0609416	0.194874	-0.13115	0.712643	0.992479	-1.22741	0.00397231	0.0351373	0.76115	0.000146421	0.00160886	2.16227	1.73644e-18	1.47751e-16	-1.39734	2.68845e-10	9.81027e-09
ENSECAT00000029456	ENSG00000253066	RNU6-709P	RNA, U6 small nuclear 709, pseudogene [Source:HGNC Symbol;Acc:47672]	NA	NA	NA	NA	NA	NA	NA	NA	NA	NA	NA	NA	NA	NA	NA	NA	NA	NA	NA	NA	NA	NA	NA	NA	NA	NA	NA	NA	NA	NA	NA	NA	NA	NA	NA	NA
ENSECAT00000019984	ENSG00000196865	NHLRC2	NHL repeat containing 2 [Source:HGNC Symbol;Acc:24731]	-0.0961863	0.631864	0.866604	-0.111709	0.403022	0.789637	-0.0321009	0.867444	0.952639	-0.219781	0.201978	0.541234	-0.0596068	0.783366	0.911224	-0.128285	0.40227	0.745195	-0.192099	0.505001	0.737641	0.36261	0.0296595	0.722881	0.0186583	0.937086	0.971212	0.259689	0.275224	0.514477	-0.168676	0.530813	0.770561	0.438165	0.0100784	0.0628725
ENSECAT00000011118	ENSG00000198924	DCLRE1A	DNA cross-link repair 1A [Source:HGNC Symbol;Acc:17660]	-0.303109	0.129674	0.384116	-0.138701	0.446898	0.825467	0.375594	0.139637	0.408409	-0.4585	0.000648584	0.00693271	-0.68756	0.00135611	0.0113888	0.254892	0.189251	0.466299	-0.408141	0.33989	0.588209	0.0610403	0.854737	0.99421	-0.14372	0.724508	0.878513	-0.25202	0.465069	0.702318	-0.218656	0.563459	0.795247	-0.0315196	0.919531	0.974089
ENSECAT00000016168	ENSG00000148735	PLEKHS1	pleckstrin homology domain containing, family S member 1 [Source:HGNC Symbol;Acc:26285]	-0.745153	0.168415	0.455581	0.31675	0.403026	0.789637	NA	NA	NA	-0.451332	0.351381	0.722148	-0.432645	0.369397	0.733948	0.198653	0.576272	0.884684	-2.27942	0.00597715	0.0345419	0.817398	0.0478974	0.838059	0.461271	0.419831	0.75366	0.377366	0.612722	0.795584	-4.34214	1.90698e-07	3.4981e-06	3.18511	4.9639e-05	0.00067777
ENSECAT00000029124	ENSG00000148735	PLEKHS1	pleckstrin homology domain containing, family S member 1 [Source:HGNC Symbol;Acc:26285]	-0.773116	0.193547	0.498966	0.0105761	0.973023	0.998292	0.0495522	0.810373	0.924087	-0.598569	0.199792	0.538283	-0.535976	0.301958	0.656616	0.0542471	0.778482	0.915816	-2.47135	0.00037566	0.00382132	1.22929	0.00709928	0.364458	1.31248	0.0932137	0.334723	0.406943	0.566762	0.766906	-4.78687	3.78379e-09	9.33262e-08	3.77573	9.94924e-07	2.00316e-05
ENSECAT00000016961	ENSG00000165806	CASP7	caspase 7, apoptosis-related cysteine peptidase [Source:HGNC Symbol;Acc:1508]	-0.29499	0.0547657	0.207082	-0.615439	0.00317452	0.0288714	0.934819	0.000981183	0.00838089	-0.919115	1.48269e-06	3.14952e-05	-1.22932	4.49899e-06	7.43698e-05	0.304484	0.316089	0.649755	-0.718485	0.114046	0.300661	0.47897	0.113491	0.992479	0.66595	0.100973	0.351094	-0.117801	0.758513	0.855291	-1.35187	0.00179078	0.0121141	1.27243	1.60236e-05	0.000246943
ENSECAT00000023245	ENSG00000197893	NRAP	nebulin-related anchoring protein [Source:HGNC Symbol;Acc:7988]	0.300684	0.639552	0.866604	-1.29867	0.0369432	0.185481	1.71012	0.0228195	0.107528	-1.25656	0.0241719	0.128774	-1.84219	0.00683821	0.0422554	0.639843	0.24792	0.559609	-0.137269	0.841178	0.907745	-1.1256	0.0161051	0.559207	2.37674	0.000742568	0.00927495	-2.12794	6.37187e-05	0.000801178	-2.98229	1.36449e-09	3.60916e-08	0.668739	0.282698	0.616834
ENSECAT00000024517	ENSG00000148702	HABP2	hyaluronan binding protein 2 [Source:HGNC Symbol;Acc:4798]	NA	NA	NA	NA	NA	NA	NA	NA	NA	NA	NA	NA	NA	NA	NA	NA	NA	NA	NA	NA	NA	NA	NA	NA	NA	NA	NA	NA	NA	NA	NA	NA	NA	NA	NA	NA
ENSECAT00000025956	ENSG00000148737	TCF7L2	transcription factor 7-like 2 (T-cell specific, HMG-box) [Source:HGNC Symbol;Acc:11641]	0.622994	0.00243303	0.0177046	-0.559486	0.125791	0.43007	0.341016	0.207772	0.524887	0.00819015	NA	NA	0.258358	0.253979	0.599764	-0.270537	0.487716	0.824643	-0.574137	0.238813	0.480167	-0.0724855	0.811317	0.99421	0.136418	0.771685	0.887555	-0.603741	0.169707	0.378798	-0.63577	0.238351	0.478894	0.0793998	0.851083	0.937399
ENSECAT00000013431	ENSG00000151532	VTI1A	vesicle transport through interaction with t-SNAREs 1A [Source:HGNC Symbol;Acc:17792]	0.293414	0.183843	0.482513	0.259865	0.12658	0.431704	0.400564	0.185009	0.489513	0.537087	0.00493874	0.0378143	-0.11516	0.716558	0.89979	0.64608	0.0120265	0.0586339	-0.554402	0.140308	0.344667	0.0608369	0.869223	0.99421	0.0745641	0.860701	0.938918	-0.410568	0.217576	0.446205	-0.611975	0.0540419	0.176016	0.198377	0.575865	0.847462
ENSECAT00000014008	ENSG00000023041	ZDHHC6	zinc finger, DHHC-type containing 6 [Source:HGNC Symbol;Acc:19160]	-0.227944	0.101621	0.324675	0.124522	0.451291	0.830473	-0.0414813	0.803059	0.924087	-0.116061	0.400648	0.7638	-0.199965	0.122279	0.37716	0.0866621	0.596809	0.894914	0.545518	0.125825	0.321426	-0.292464	0.353533	0.992479	0.264211	0.476549	0.790588	0.315711	0.116665	0.293486	0.337494	0.210494	0.444284	-0.00410716	0.985576	0.999353
ENSECAT00000024258	ENSG00000197142	ACSL5	acyl-CoA synthetase long-chain family member 5 [Source:HGNC Symbol;Acc:16526]	-2.91295	4.75423e-14	2.72687e-12	1.12046	0.00986974	0.0699347	2.56743	8.60952e-05	0.0010213	-1.83066	1.90021e-14	1.24108e-12	-5.95701	1.27459e-52	9.70071e-50	3.9218	1.62108e-15	1.06821e-13	-0.540902	0.13569	0.337028	0.0699261	0.816455	0.99421	2.8205	5.58932e-07	1.75997e-05	-0.390751	0.147094	0.343944	-3.3873	4.82053e-10	1.3746e-08	2.95623	1.2227e-08	3.41963e-07
ENSECAT00000009920	---	---	---	NA	NA	NA	NA	NA	NA	NA	NA	NA	NA	NA	NA	NA	NA	NA	NA	NA	NA	NA	NA	NA	NA	NA	NA	NA	NA	NA	NA	NA	NA	NA	NA	NA	NA	NA	NA
ENSECAT00000010090	ENSG00000119913	TECTB	tectorin beta [Source:HGNC Symbol;Acc:11721]	NA	NA	NA	NA	NA	NA	NA	NA	NA	NA	NA	NA	NA	NA	NA	NA	NA	NA	-4.57599	3.01857e-08	1.17696e-06	0.0586936	0.663358	0.992479	NA	NA	NA	-4.12779	2.34258e-08	8.37322e-07	-5.14631	3.15301e-10	9.16363e-09	0.254641	0.557302	0.845747
ENSECAT00000015938	ENSG00000119927	GPAM	glycerol-3-phosphate acyltransferase, mitochondrial [Source:HGNC Symbol;Acc:24865]	0.00436654	0.991868	0.996516	-0.281053	0.504443	0.86992	0.611512	0.241056	0.573426	-0.319377	0.131738	0.418013	-0.589371	0.0818307	0.28676	0.29024	0.374413	0.715744	-4.92021	4.58198e-38	7.93522e-35	-0.142997	0.536045	0.992479	-0.161529	0.648824	0.878513	-5.03491	2.38315e-53	6.22896e-50	-4.74843	7.41189e-38	3.01992e-35	-0.279839	0.31423	0.649089
ENSECAT00000029704	ENSG00000251824	---	Small nucleolar RNA SNORD112 [Source:RFAM;Acc:RF01169]	NA	NA	NA	NA	NA	NA	NA	NA	NA	NA	NA	NA	NA	NA	NA	NA	NA	NA	NA	NA	NA	NA	NA	NA	NA	NA	NA	NA	NA	NA	NA	NA	NA	NA	NA	NA
ENSECAT00000029491	ENSG00000221793	---	---	NA	NA	NA	0.085883	0.682086	0.876522	NA	NA	NA	0.0712352	0.687117	0.866759	NA	NA	NA	0.048543	0.790627	0.915816	0.131066	0.719565	0.845113	-0.0445961	0.686609	0.992479	0.1309	0.69402	0.878513	NA	NA	NA	NA	NA	NA	NA	NA	NA
ENSECAT00000003783	ENSG00000150594	ADRA2A	adrenoceptor alpha 2A [Source:HGNC Symbol;Acc:281]	2.88473	1.41186e-05	0.000200533	-1.84104	NA	NA	2.51857	0.000814041	0.00715951	1.43029	0.00922291	0.0619802	0.343198	0.401983	0.756113	0.943529	0.163271	0.422461	0.950781	0.180984	0.404954	-0.015702	0.972663	0.996629	3.83352	7.04868e-08	2.73684e-06	1.02784	0.109112	0.280445	-2.81987	0.000363431	0.0030986	3.9417	1.19591e-09	3.90564e-08
ENSECAT00000013173	ENSG00000108061	SHOC2	soc-2 suppressor of clear homolog (C. elegans) [Source:HGNC Symbol;Acc:15454]	0.113289	0.581748	0.863299	-0.00676976	0.955951	0.996632	0.102459	0.524759	0.860723	0.0930592	0.612224	0.866759	8.3519e-05	0.99969	0.99981	0.0913552	0.492169	0.829335	0.15619	0.552504	0.762021	0.11994	0.535984	0.992479	-0.326942	0.227814	0.561651	0.362456	0.0587916	0.180148	0.53856	0.0324651	0.121077	-0.165779	0.404088	0.726104
ENSECAT00000021669	---	---	---	0.321769	0.0909194	0.299134	-0.210592	0.210688	0.588176	0.0219637	0.928091	0.978435	0.0978904	0.579277	0.861937	0.295346	0.226922	0.56142	-0.180059	0.416806	0.760813	0.190411	0.638439	0.808287	0.283657	0.36258	0.992479	-0.199505	0.598434	0.863641	0.592671	0.0370984	0.129245	0.446154	0.16928	0.386606	0.168799	0.467813	0.780915
ENSECAT00000022245	ENSG00000150593	PDCD4	programmed cell death 4 (neoplastic transformation inhibitor) [Source:HGNC Symbol;Acc:8763]	1.28959	3.02881e-07	6.30021e-06	-1.23427	6.5354e-07	1.72249e-05	0.338071	0.2132	0.533286	0.0396968	0.756049	0.899135	0.997902	1.00322e-12	5.29618e-11	-0.939357	1.23674e-10	4.28525e-09	-0.358315	0.216376	0.450981	0.0824386	0.667241	0.992479	-0.884421	0.00016467	0.00256135	-0.191899	0.46289	0.700765	0.569171	0.053934	0.175784	-0.756977	0.000245402	0.00277289
ENSECAT00000022941	ENSG00000203867	RBM20	RNA binding motif protein 20 [Source:HGNC Symbol;Acc:27424]	1.59564	0.0163186	0.0826976	0.859255	0.153271	0.48763	1.012	0.183724	0.486887	2.29595	4.2024e-05	0.000634787	0.341366	0.508112	0.843742	1.87399	0.00494072	0.0284939	-0.709047	0.394992	0.641758	0.758607	0.0808585	0.992479	0.0493033	0.929711	0.971212	0.511802	0.520317	0.736367	-0.848088	0.316992	0.573683	1.94639	0.011772	0.0715107
ENSECAT00000029762	ENSG00000252036	RN7SKP288	RNA, 7SK small nuclear pseudogene 288 [Source:HGNC Symbol;Acc:46012]	NA	NA	NA	NA	NA	NA	NA	NA	NA	NA	NA	NA	NA	NA	NA	NA	NA	NA	NA	NA	NA	0.0316291	0.752357	0.992479	NA	NA	NA	0.107257	0.729847	0.837627	NA	NA	NA	0.143366	0.670568	0.847462
ENSECAT00000024551	ENSG00000108055	SMC3	structural maintenance of chromosomes 3 [Source:HGNC Symbol;Acc:2468]	0.138167	0.50312	0.834563	-0.257601	0.145295	0.470022	0.124956	0.578927	0.898177	-0.133439	0.287881	0.65636	0.0247521	0.884968	0.958196	-0.16444	0.156279	0.410422	-0.233363	0.51932	0.744363	0.325945	0.307216	0.992479	-0.0380993	0.916971	0.965296	0.225214	0.165332	0.372171	-0.146811	0.471541	0.72932	0.386013	0.0117092	0.0712329
ENSECAT00000014061	ENSG00000138166	DUSP5	dual specificity phosphatase 5 [Source:HGNC Symbol;Acc:3071]	0.422727	0.39587	0.746792	0.466309	0.370508	0.771312	-0.773812	0.161922	0.450913	0.932393	0.0206602	0.114937	1.23322	0.00040604	0.00410671	-0.249241	0.585625	0.88709	-0.79552	0.156061	0.369644	-0.223394	0.607477	0.992479	-0.226772	0.691174	0.878513	-0.980694	0.0766055	0.217838	-0.53155	0.34875	0.606119	-0.461928	0.394175	0.721133
ENSECAT00000028937	---	---	---	-1.33118	0.000900225	0.0077205	1.16981	4.81852e-05	0.000812926	-1.08305	0.00558318	0.0353211	-0.234503	0.482756	0.827035	-0.280661	0.507141	0.842973	0.0759313	0.798397	0.916106	-0.741941	0.124612	0.3194	0.56702	0.195932	0.992479	0.0247424	0.966236	0.982103	0.148441	0.775916	0.867987	-0.647369	0.244128	0.487451	0.772398	0.173302	0.472785
ENSECAT00000003849	---	---	---	NA	NA	NA	NA	NA	NA	NA	NA	NA	NA	NA	NA	NA	NA	NA	NA	NA	NA	NA	NA	NA	NA	NA	NA	NA	NA	NA	NA	NA	NA	NA	NA	NA	NA	NA	NA
ENSECAT00000027632	ENSG00000221172	---	---	NA	NA	NA	NA	NA	NA	NA	NA	NA	NA	NA	NA	NA	NA	NA	NA	NA	NA	NA	NA	NA	NA	NA	NA	NA	NA	NA	NA	NA	NA	NA	NA	NA	NA	NA	NA
ENSECAT00000015130	ENSG00000148700	ADD3	adducin 3 (gamma) [Source:HGNC Symbol;Acc:245]	0.698954	0.00465623	0.0299924	-0.496369	0.0778189	0.314148	1.72189	5.13865e-10	1.77359e-08	0.179149	0.374365	0.74072	-1.06186	3.3271e-10	1.21789e-08	1.22544	1.41857e-07	2.83715e-06	1.08537	0.040486	0.145762	0.0855056	0.84319	0.99421	2.37595	1.25848e-05	0.000276705	1.3488	7.89615e-05	0.000964419	-1.40085	1.73835e-06	2.61765e-05	2.69102	1.23781e-12	6.3213e-11
ENSECAT00000029498	ENSG00000252599	RNU6-566P	RNA, U6 small nuclear 566, pseudogene [Source:HGNC Symbol;Acc:47529]	NA	NA	NA	NA	NA	NA	NA	NA	NA	NA	NA	NA	NA	NA	NA	NA	NA	NA	NA	NA	NA	NA	NA	NA	NA	NA	NA	NA	NA	NA	NA	NA	NA	NA	NA	NA
ENSECAT00000024546	ENSG00000108039	XPNPEP1	X-prolyl aminopeptidase (aminopeptidase P) 1, soluble [Source:HGNC Symbol;Acc:12822]	-0.34758	0.0421479	0.170811	0.190774	0.257338	0.65664	-0.0772506	0.637168	0.924087	-0.168725	0.314207	0.682957	-0.27163	0.1036	0.338041	0.115961	0.487973	0.824854	0.367224	0.103228	0.281401	-0.577611	0.0186672	0.599582	-0.374961	0.194951	0.514657	-0.160669	0.452263	0.69053	0.791863	0.00058732	0.00468507	-0.935792	0.000263802	0.0029426
ENSECAT00000024266	---	---	---	NA	NA	NA	0.0945715	0.666443	0.876522	NA	NA	NA	0.0785767	0.671494	0.866759	NA	NA	NA	0.0542471	0.778482	0.915816	-0.214363	0.738968	0.845113	-0.0445961	0.686609	0.992479	-0.216129	0.748397	0.878513	-0.34717	0.476879	0.704702	-0.0423343	0.957943	0.984093	-0.609738	0.318815	0.651067
ENSECAT00000024350	---	---	---	-0.136105	0.617635	0.863299	NA	NA	NA	NA	NA	NA	-0.110398	0.594944	0.861937	-0.0626293	0.761565	0.89979	NA	NA	NA	-0.51029	0.427839	0.670236	NA	NA	NA	-0.189126	0.649634	0.878513	-0.510172	0.369765	0.614317	-0.312538	0.661152	0.849501	-0.258271	0.553896	0.844998
ENSECAT00000005747	---	---	---	NA	NA	NA	NA	NA	NA	NA	NA	NA	NA	NA	NA	NA	NA	NA	NA	NA	NA	-0.915795	0.239252	0.480167	0.0304661	0.756914	0.992479	-0.107373	0.739589	0.878513	-0.772205	0.289994	0.531631	-0.805752	0.336061	0.593245	-0.0201629	0.966701	0.999353
ENSECAT00000024356	---	---	---	NA	NA	NA	0.134721	0.602135	0.876522	NA	NA	NA	0.11405	0.6042	0.863415	NA	NA	NA	0.0805508	0.72878	0.915816	NA	NA	NA	NA	NA	NA	NA	NA	NA	NA	NA	NA	NA	NA	NA	NA	NA	NA
ENSECAT00000024569	---	---	---	NA	NA	NA	0.0804845	0.69221	0.876522	NA	NA	NA	0.0670416	0.696411	0.866759	NA	NA	NA	0.0453788	0.797659	0.915816	0.0249905	0.962206	0.977589	-0.0445245	0.686854	0.992479	0.13348	0.690954	0.878513	-0.120695	0.693028	0.832781	-0.130818	0.71347	0.86802	NA	NA	NA
ENSECAT00000028388	ENSG00000222240	RN7SKP156	RNA, 7SK small nuclear pseudogene 156 [Source:HGNC Symbol;Acc:45880]	0.0410634	0.916614	0.96404	-0.078613	0.815061	0.935743	0.0909861	0.740844	0.924087	-0.0397934	0.886204	0.953881	-0.0630982	0.760662	0.89979	0.048543	0.790627	0.915816	NA	NA	NA	NA	NA	NA	-0.0970366	0.752847	0.878513	NA	NA	NA	0.113644	0.749324	0.86802	-0.138641	0.675994	0.847462
ENSECAT00000024672	ENSG00000108018	SORCS1	sortilin-related VPS10 domain containing receptor 1 [Source:HGNC Symbol;Acc:16697]	NA	NA	NA	NA	NA	NA	NA	NA	NA	NA	NA	NA	NA	NA	NA	NA	NA	NA	-0.233016	0.738806	0.845113	0.688688	0.0958411	0.992479	0.0497987	0.928989	0.971212	1.01926	0.205314	0.42896	-0.285249	0.686777	0.865086	1.81646	0.0211941	0.113873
ENSECAT00000002092	---	---	---	0.157948	0.812374	0.929592	-0.467241	0.440841	0.82037	-0.127267	0.865216	0.951534	-0.336256	0.532836	0.861937	0.176372	0.791473	0.915698	-0.444394	0.465742	0.80382	-2.34941	0.0017166	0.0129819	0.452906	0.315217	0.992479	-1.32329	0.108819	0.368129	-1.46246	0.0152257	0.0669971	-0.723876	0.331375	0.587863	-0.623407	0.390961	0.718981
ENSECAT00000004354	---	---	---	NA	NA	NA	NA	NA	NA	NA	NA	NA	NA	NA	NA	NA	NA	NA	NA	NA	NA	NA	NA	NA	NA	NA	NA	NA	NA	NA	NA	NA	NA	NA	NA	NA	NA	NA	NA
ENSECAT00000005776	---	---	---	NA	NA	NA	NA	NA	NA	NA	NA	NA	NA	NA	NA	NA	NA	NA	NA	NA	NA	NA	NA	NA	NA	NA	NA	NA	NA	NA	NA	NA	NA	NA	NA	NA	NA	NA	NA
ENSECAT00000002481	---	---	---	NA	NA	NA	NA	NA	NA	NA	NA	NA	NA	NA	NA	NA	NA	NA	NA	NA	NA	NA	NA	NA	NA	NA	NA	NA	NA	NA	NA	NA	NA	NA	NA	NA	NA	NA	NA
ENSECAT00000005833	---	---	---	-0.0449874	0.902599	0.959018	0.32254	0.498705	0.865534	-0.240345	0.601677	0.90715	0.208449	0.610543	0.866759	0.180653	0.648069	0.89979	-0.119429	0.814187	0.923405	-1.64163	0.065396	0.204647	0.642277	0.135415	0.992479	-1.17808	0.161133	0.461278	-0.850888	0.250848	0.486525	-0.80699	0.339046	0.596328	-0.00924083	0.989167	0.999353
ENSECAT00000028750	ENSG00000200462	RNU6-727P	RNA, U6 small nuclear 727, pseudogene [Source:HGNC Symbol;Acc:47690]	NA	NA	NA	NA	NA	NA	NA	NA	NA	NA	NA	NA	NA	NA	NA	NA	NA	NA	NA	NA	NA	NA	NA	NA	NA	NA	NA	NA	NA	NA	NA	NA	NA	NA	NA	NA
ENSECAT00000008207	---	---	---	NA	NA	NA	NA	NA	NA	-0.118449	0.673774	0.924087	NA	NA	NA	0.100875	0.669988	0.89979	-0.117073	0.635813	0.915816	-0.265623	0.594461	0.791371	NA	NA	NA	NA	NA	NA	-0.294209	0.519287	0.735259	-0.325413	0.54185	0.779004	NA	NA	NA
ENSECAT00000008291	---	---	---	NA	NA	NA	NA	NA	NA	NA	NA	NA	NA	NA	NA	NA	NA	NA	NA	NA	NA	NA	NA	NA	NA	NA	NA	-0.0970366	0.752847	0.878513	NA	NA	NA	0.113644	0.749324	0.86802	-0.138641	0.675994	0.847462
ENSECAT00000005845	---	---	---	0.0922266	0.695502	0.866604	-0.0880299	0.676438	0.876522	0.0510551	0.807465	0.924087	NA	NA	NA	NA	NA	NA	NA	NA	NA	-0.884874	0.310537	0.560937	-0.0445961	0.686609	0.992479	-0.0932344	0.884015	0.951522	-1.3981	0.0669649	0.197467	-0.911503	0.311446	0.567295	-0.472079	0.398901	0.721711
ENSECAT00000000999	---	---	---	NA	NA	NA	NA	NA	NA	NA	NA	NA	NA	NA	NA	NA	NA	NA	NA	NA	NA	NA	NA	NA	NA	NA	NA	NA	NA	NA	NA	NA	NA	NA	NA	NA	NA	NA	NA
ENSECAT00000008738	ENSG00000156395	SORCS3	sortilin-related VPS10 domain containing receptor 3 [Source:HGNC Symbol;Acc:16699]	NA	NA	NA	NA	NA	NA	-0.238237	0.538627	0.869534	NA	NA	NA	0.20262	0.535238	0.863598	-0.232107	0.493266	0.830214	-0.192401	0.657581	0.81568	NA	NA	NA	-0.172867	0.665833	0.878513	-0.21335	0.591057	0.778863	-0.0173539	0.977795	0.990794	-0.234032	0.575964	0.847462
ENSECAT00000018458	---	---	---	NA	NA	NA	NA	NA	NA	-0.0707193	0.747797	0.924087	NA	NA	NA	0.0601976	0.744591	0.89979	-0.0701692	0.716842	0.915816	-1.13739	0.168546	0.387383	NA	NA	NA	-0.235676	0.606198	0.864844	-1.22584	0.098487	0.260802	-0.462933	0.598177	0.812664	-0.306473	0.512813	0.814261
ENSECAT00000020588	ENSG00000120051	CCDC147	coiled-coil domain containing 147 [Source:HGNC Symbol;Acc:26676]	NA	NA	NA	NA	NA	NA	NA	NA	NA	NA	NA	NA	NA	NA	NA	NA	NA	NA	-0.107173	0.747149	0.845113	NA	NA	NA	NA	NA	NA	-0.120695	0.693028	0.832781	-0.130818	0.71347	0.86802	NA	NA	NA
ENSECAT00000010338	ENSG00000148841	ITPRIP	inositol 1,4,5-trisphosphate receptor interacting protein [Source:HGNC Symbol;Acc:29370]	0.253359	0.372104	0.723139	0.0920309	0.684635	0.876522	-0.0947263	0.727983	0.924087	0.330878	0.187919	0.518785	0.352547	0.232515	0.569854	0.0103939	0.964243	0.982768	0.0154294	0.972928	0.984484	0.0428192	0.894483	0.99421	-0.351094	0.422656	0.756303	0.132871	0.692068	0.832781	0.414454	0.316743	0.573428	-0.288716	0.371005	0.705251
ENSECAT00000010423	ENSG00000065621	GSTO2	glutathione S-transferase omega 2 [Source:HGNC Symbol;Acc:23064]	1.31512	0.0274094	0.123534	0.560061	0.32913	0.72967	0.662833	0.304882	0.655376	1.50047	0.00666742	0.0481382	0.614734	0.355678	0.717246	1.0396	0.105572	0.31159	0.969423	0.270952	0.519219	0.206946	0.636534	0.992479	0.580853	0.46981	0.784556	1.32748	0.0965034	0.257449	0.493923	0.569885	0.798259	1.06245	0.156052	0.442859
ENSECAT00000012039	ENSG00000148834	GSTO1	glutathione S-transferase omega 1 [Source:HGNC Symbol;Acc:13312]	0.168228	0.535721	0.857655	0.798044	0.00198897	0.0196476	-0.348565	0.300713	0.64939	0.982351	1.36525e-12	7.13859e-11	0.536223	0.0317262	0.140738	0.440016	0.0555833	0.194495	2.40715	2.45057e-11	2.00655e-09	-0.0072453	0.984983	0.997642	1.456	4.98079e-05	0.000910429	2.42133	9.36005e-10	4.59433e-08	1.02407	2.96629e-06	4.22358e-05	1.46303	0.000187805	0.0021996
ENSECAT00000017068	ENSG00000197748	WDR96	WD repeat domain 96 [Source:HGNC Symbol;Acc:26684]	-0.183075	0.659958	0.866604	-0.0880299	0.676438	0.876522	-0.307548	0.581286	0.898177	-0.202227	0.461772	0.808596	0.0265136	0.95738	0.985962	-0.402563	0.339839	0.676581	-0.0620117	0.938434	0.966824	0.0423815	0.901691	0.99421	-0.150867	0.837081	0.92553	0.0542608	0.939728	0.97002	0.0772603	0.913602	0.960953	-0.0569774	0.9356	0.984544
ENSECAT00000017205	ENSG00000197748	WDR96	WD repeat domain 96 [Source:HGNC Symbol;Acc:26684]	-0.231373	0.591213	0.863299	-0.0862908	0.679631	0.876522	0.0495522	0.810373	0.924087	-0.230206	0.429114	0.792021	-0.146298	0.631947	0.89979	NA	NA	NA	0.393804	0.500964	0.734671	-0.128214	0.484756	0.992479	-0.372722	0.627537	0.877791	NA	NA	NA	1.06826	0.195449	0.423282	-1.15302	0.111573	0.35848
ENSECAT00000017196	ENSG00000197748	WDR96	WD repeat domain 96 [Source:HGNC Symbol;Acc:26684]	0.23884	0.506807	0.83786	-0.102016	0.781134	0.922312	-0.351043	0.583332	0.898177	0.11405	0.6042	0.863415	0.741582	0.172972	0.473903	-0.552605	0.325705	0.661912	-0.178196	0.794407	0.877645	0.0489344	0.817393	0.99421	-1.74472	0.0350432	0.174828	0.00297049	0.996093	0.997811	1.39417	0.103349	0.277911	-1.3199	0.0926044	0.318979
ENSECAT00000028581	ENSG00000208033	MIR609	microRNA 609 [Source:HGNC Symbol;Acc:32865]	NA	NA	NA	NA	NA	NA	NA	NA	NA	NA	NA	NA	NA	NA	NA	NA	NA	NA	NA	NA	NA	NA	NA	NA	NA	NA	NA	NA	NA	NA	NA	NA	NA	NA	NA	NA
ENSECAT00000022785	ENSG00000197748	WDR96	WD repeat domain 96 [Source:HGNC Symbol;Acc:26684]	0.591108	0.264091	0.601528	-0.0431195	0.940841	0.991597	-0.278491	0.701231	0.924087	0.301961	0.379648	0.743707	0.424726	0.340797	0.701647	-0.226467	0.697175	0.915816	-0.241841	0.70783	0.845113	0.0789246	0.754865	0.992479	-2.55437	0.00162484	0.017574	-0.142355	0.839823	0.904445	2.00804	0.0147669	0.0667236	-2.57715	0.000254065	0.00284913
ENSECAT00000005447	ENSG00000156384	SFR1	SWI5-dependent recombination repair 1 [Source:HGNC Symbol;Acc:29574]	0.274228	0.427715	0.777733	-0.943143	0.00893428	0.0649582	0.686404	0.0915227	0.304539	-0.660054	0.081227	0.304731	-0.380502	0.380475	0.742416	-0.284342	0.532146	0.860414	-0.0330341	0.934156	0.964748	0.38376	0.209687	0.992479	-0.748729	0.12757	0.403597	0.495054	0.111085	0.283958	0.756808	0.120633	0.307822	-0.284791	0.501415	0.808379
ENSECAT00000005399	ENSG00000156384	SFR1	SWI5-dependent recombination repair 1 [Source:HGNC Symbol;Acc:29574]	0.332287	0.418427	0.770696	0.180806	0.7177	0.891403	0.227119	0.581006	0.898177	0.729752	0.115406	0.384469	NA	NA	NA	0.636837	0.242917	0.552591	NA	NA	NA	NA	NA	NA	-1.14386	0.14222	0.43205	NA	NA	NA	1.31338	0.125881	0.31696	-1.4215	0.0593811	0.23844
ENSECAT00000008799	ENSG00000065618	COL17A1	collagen, type XVII, alpha 1 [Source:HGNC Symbol;Acc:2194]	1.65445	0.0101748	0.0570688	-1.44059	0.0142739	0.0925942	1.37878	0.0591987	0.222509	NA	NA	NA	0.139331	0.612956	0.89979	-0.160812	0.57496	0.884684	NA	NA	NA	NA	NA	NA	NA	NA	NA	NA	NA	NA	NA	NA	NA	NA	NA	NA
ENSECAT00000008760	ENSG00000065618	COL17A1	collagen, type XVII, alpha 1 [Source:HGNC Symbol;Acc:2194]	3.61957	2.19095e-08	5.56543e-07	-3.66943	1.54204e-09	6.29912e-08	3.5241	1.93043e-06	3.46569e-05	NA	NA	NA	NA	NA	NA	NA	NA	NA	NA	NA	NA	0.0316291	0.752357	0.992479	-0.235676	0.606198	0.864844	0.107257	0.729847	0.837627	0.270019	0.602655	0.815197	-0.197984	0.716315	0.871014
ENSECAT00000008804	ENSG00000065618	COL17A1	collagen, type XVII, alpha 1 [Source:HGNC Symbol;Acc:2194]	0.436755	0.373598	0.72365	-0.527064	0.285206	0.689438	0.389534	0.442013	0.799443	0.0298464	0.937709	0.973349	-0.0748472	0.738991	0.89979	0.198653	0.576272	0.884684	-0.75347	0.306652	0.557607	0.0586936	0.663358	0.992479	-0.757853	0.284791	0.631467	-0.336698	0.628334	0.807045	0.135065	0.879195	0.940202	-0.475918	0.510391	0.814095
ENSECAT00000011061	ENSG00000065613	SLK	STE20-like kinase [Source:HGNC Symbol;Acc:11088]	-0.0588826	0.719566	0.877769	0.0272472	0.851862	0.949785	-0.227998	0.213206	0.533286	-0.0453727	0.710518	0.875294	0.164961	0.277783	0.630152	-0.193717	0.156456	0.410656	-0.37106	0.220437	0.456449	0.0731601	0.799357	0.99421	0.676801	0.0256698	0.141799	-0.207776	0.516158	0.734808	-0.991499	0.00243084	0.0157163	0.793708	0.0110378	0.0675929
ENSECAT00000025256	ENSG00000107960	OBFC1	oligonucleotide/oligosaccharide-binding fold containing 1 [Source:HGNC Symbol;Acc:26200]	0.985716	0.123567	0.371339	-0.544419	0.312972	0.717911	0.368274	0.572878	0.897694	0.402714	0.473864	0.818858	0.42476	0.532665	0.861565	-0.13661	0.832403	0.934345	-0.469446	0.442131	0.683059	0.106265	0.807577	0.99421	0.599665	0.315344	0.664438	-0.312379	0.467293	0.704192	-1.13167	0.0159401	0.0705931	0.834556	0.0336522	0.160159
ENSECAT00000025280	ENSG00000107960	OBFC1	oligonucleotide/oligosaccharide-binding fold containing 1 [Source:HGNC Symbol;Acc:26200]	0.240536	0.367414	0.719881	0.172583	0.501984	0.867872	0.166328	0.659087	0.924087	0.40085	0.0589395	0.247193	0.0348349	0.916005	0.971985	0.380799	0.224903	0.525696	-1.06932	0.0190539	0.0833462	0.308772	0.339298	0.992479	-0.206201	0.573789	0.851314	-0.661698	0.0715284	0.207529	-0.842758	0.0249543	0.0988793	0.194065	0.332068	0.665092
ENSECAT00000003372	---	---	---	NA	NA	NA	NA	NA	NA	NA	NA	NA	NA	NA	NA	NA	NA	NA	NA	NA	NA	NA	NA	NA	NA	NA	NA	NA	NA	NA	NA	NA	NA	NA	NA	NA	NA	NA	NA
ENSECAT00000009816	ENSG00000107957	SH3PXD2A	SH3 and PX domains 2A [Source:HGNC Symbol;Acc:23664]	-0.0499529	0.699524	0.866604	-0.275444	0.291292	0.695086	0.263613	0.40685	0.763614	-0.334436	0.163881	0.479699	-0.319754	0.2721	0.625368	-0.019349	0.955701	0.980529	-1.10703	0.0561906	0.183719	-0.429407	0.296368	0.992479	1.04284	0.0450045	0.20791	-1.66687	1.34269e-05	0.00021764	-2.25747	3.12381e-08	6.56444e-07	0.609554	0.0025932	0.0209183
ENSECAT00000013643	ENSG00000107954	NEURL	neuralized homolog (Drosophila) [Source:HGNC Symbol;Acc:7761]	-1.88552	0.0045979	0.0297123	1.93878	0.00156197	0.0160223	-1.8666	0.014118	0.0737929	-0.214588	0.693399	0.866759	0.151417	0.82432	0.927842	-0.430238	0.506736	0.843662	-0.326845	0.703569	0.845113	0.244465	0.591223	0.992479	-1.57045	0.0391531	0.188659	0.174543	0.814648	0.889891	1.35503	0.077489	0.227296	-1.19767	0.0700981	0.265123
ENSECAT00000013585	ENSG00000107954	NEURL	neuralized homolog (Drosophila) [Source:HGNC Symbol;Acc:7761]	NA	NA	NA	NA	NA	NA	NA	NA	NA	NA	NA	NA	NA	NA	NA	NA	NA	NA	NA	NA	NA	NA	NA	NA	NA	NA	NA	NA	NA	NA	NA	NA	NA	NA	NA	NA
ENSECAT00000021050	ENSG00000183128	CALHM3	calcium homeostasis modulator 3 [Source:HGNC Symbol;Acc:23458]	2.97396	NA	NA	-1.53472	NA	NA	4.03568	8.97504e-09	2.55161e-07	1.69099	0.000769352	0.00801813	-0.910287	0.178445	0.484391	2.97229	1.57261e-06	2.50284e-05	2.53561	0.000750945	0.00674131	-0.625845	0.177203	0.992479	1.68193	0.0182944	0.111367	2.06785	0.000172965	0.00185281	0.984753	0.164839	0.380127	0.971664	0.0620178	0.245153
ENSECAT00000021715	ENSG00000185933	CALHM1	calcium homeostasis modulator 1 [Source:HGNC Symbol;Acc:23494]	NA	NA	NA	NA	NA	NA	NA	NA	NA	NA	NA	NA	NA	NA	NA	NA	NA	NA	-0.365161	0.681916	0.833966	-0.13228	0.629314	0.992479	0.543528	0.452478	0.778106	-0.717735	0.35986	0.605315	-1.14775	0.196806	0.425439	0.125804	0.808642	0.920953
ENSECAT00000021726	ENSG00000138172	CALHM2	calcium homeostasis modulator 2 [Source:HGNC Symbol;Acc:23493]	0.42066	0.205865	0.519203	-0.764347	0.0183342	0.111077	2.79942	3.30018e-08	8.3881e-07	-0.371646	0.0835251	0.310751	-2.41923	8.90412e-09	2.5138e-07	2.08514	5.79346e-07	1.01494e-05	1.49157	0.000356702	0.00366798	0.00192146	0.99509	0.999114	1.86075	8.91389e-06	0.000203323	1.62018	7.56053e-09	3.04016e-07	-0.339856	0.372047	0.633169	1.95934	2.00786e-12	9.89023e-11
ENSECAT00000022604	ENSG00000148843	PDCD11	programmed cell death 11 [Source:HGNC Symbol;Acc:13408]	0.0386957	0.791592	0.918889	-0.0302566	0.828394	0.940558	-0.309649	0.056575	0.215703	-0.00427142	0.973346	0.989878	0.346875	0.0116892	0.0651753	-0.335222	0.0152096	0.0706145	-0.733956	0.208108	0.441149	-0.0313145	0.942751	0.99421	-0.0167051	0.974505	0.986456	-0.716609	0.154804	0.356846	-0.712207	0.130957	0.326137	-0.0165538	0.969854	0.999353
ENSECAT00000022542	ENSG00000148843	PDCD11	programmed cell death 11 [Source:HGNC Symbol;Acc:13408]	-0.419841	0.0469195	0.184614	0.168116	0.475505	0.848809	-0.747973	0.0120374	0.0654011	-0.256496	0.314259	0.682957	0.325106	0.295641	0.649528	-0.562358	0.0793485	0.253257	-0.383765	NA	NA	-0.011662	NA	NA	-0.23373	0.770883	0.887371	-0.469494	0.36009	0.605555	-0.152464	0.791016	0.89126	-0.297656	0.526001	0.824653
ENSECAT00000027615	ENSG00000221767	MIR1307	microRNA 1307 [Source:HGNC Symbol;Acc:35372]	NA	NA	NA	NA	NA	NA	NA	NA	NA	NA	NA	NA	NA	NA	NA	NA	NA	NA	NA	NA	NA	NA	NA	NA	NA	NA	NA	NA	NA	NA	NA	NA	NA	NA	NA	NA
ENSECAT00000006415	ENSG00000148835	TAF5	TAF5 RNA polymerase II, TATA box binding protein (TBP)-associated factor, 100kDa [Source:HGNC Symbol;Acc:11539]	0.203395	NA	NA	-0.0352295	0.95485	0.995992	-0.208463	0.783555	0.924087	0.221135	NA	NA	0.515785	0.450744	0.808385	-0.570999	0.293242	0.622409	-0.972445	NA	NA	0.422279	NA	NA	-0.920986	NA	NA	0.00440962	0.993903	0.997417	-0.0017616	0.997818	0.998903	-0.0111167	0.981698	0.999353
ENSECAT00000006298	ENSG00000148835	TAF5	TAF5 RNA polymerase II, TATA box binding protein (TBP)-associated factor, 100kDa [Source:HGNC Symbol;Acc:11539]	-0.639125	0.0841141	0.283264	-0.274168	0.588244	0.876522	-0.509731	0.340622	0.697233	-0.830978	0.0692949	0.27397	-0.124585	0.793368	0.916354	-0.763145	0.185907	0.460659	0.591792	0.455712	0.694733	-0.402954	0.194794	0.992479	1.0147	0.018109	0.110498	0.317934	0.666121	0.832781	-0.150126	0.852966	0.925092	0.6415	0.101602	0.338608
ENSECAT00000017255	---	---	---	0.20711	0.637915	0.866604	0.27554	0.481119	0.851455	-0.706124	0.17236	0.468517	0.488524	0.0918055	0.331348	0.94226	0.0300528	0.13481	-0.477742	0.20259	0.488325	-3.36233	3.38636e-19	1.03493e-16	0.721613	0.0167293	0.566596	-1.78248	0.00254741	0.0250204	-2.51261	5.80291e-16	8.19857e-14	-1.27944	0.0224413	0.0914528	-1.03462	NA	NA
ENSECAT00000018246	ENSG00000156374	PCGF6	polycomb group ring finger 6 [Source:HGNC Symbol;Acc:21156]	0.177914	0.536156	0.858097	-0.652285	0.0153672	0.097961	0.523101	0.181363	0.483781	-0.481904	0.0746284	0.287743	-0.343006	0.370853	0.735345	-0.110423	0.764016	0.915816	0.473193	0.363473	0.612079	-0.581378	0.174935	0.992479	0.401124	0.440436	0.770829	-0.198923	0.696051	0.835211	0.112621	0.823865	0.909837	-0.294987	0.548023	0.842982
ENSECAT00000022489	ENSG00000148798	INA	internexin neuronal intermediate filament protein, alpha [Source:HGNC Symbol;Acc:6057]	0.63721	0.304097	0.650544	-0.710869	0.211498	0.589167	0.289735	0.694202	0.924087	-0.0296533	0.915735	0.962901	0.20479	0.670407	0.89979	-0.265098	0.576867	0.884684	NA	NA	NA	0.0316291	0.752357	0.992479	NA	NA	NA	0.107257	0.729847	0.837627	NA	NA	NA	0.143366	0.670568	0.847462
ENSECAT00000024433	ENSG00000076685	NT5C2	5'-nucleotidase, cytosolic II [Source:HGNC Symbol;Acc:8022]	0.690323	0.00123855	0.0100888	-0.224384	0.281008	0.685005	-0.189029	0.448192	0.805362	0.456688	0.000708529	0.00748626	0.897417	1.75393e-06	3.21983e-05	-0.431222	0.0138276	0.0654275	-0.21685	0.509966	0.740716	0.0335768	0.908567	0.99421	-0.443465	0.170919	0.477027	-0.103575	0.5638	0.764481	0.276761	0.144369	0.347822	-0.367512	0.00908531	0.058068
ENSECAT00000019157	---	---	---	0.139924	0.825033	0.936404	0.328362	0.596733	0.876522	-0.259697	0.724757	0.924087	0.462465	0.40833	0.772586	0.339696	0.591912	0.89979	-0.0610627	0.928114	0.97565	-3.09032	7.77036e-06	0.000150078	0.730058	0.11825	0.992479	-1.56306	0.0423169	0.199727	-1.92311	0.000238449	0.00241685	-1.39594	0.023384	0.0944228	-0.486886	0.420298	0.741888
ENSECAT00000019200	ENSG00000148842	CNNM2	cyclin M2 [Source:HGNC Symbol;Acc:103]	0.1325	0.805304	0.926684	1.07921	NA	NA	0.381454	0.549416	0.878906	1.3604	0.000136687	0.00180216	-0.236294	0.591939	0.89979	1.60732	0.000253396	0.00229781	-0.772393	0.126517	0.322697	0.180254	0.61272	0.992479	-0.382095	0.323692	0.672795	-0.500957	0.274027	0.513202	-0.378092	0.411479	0.673725	-0.127473	0.704025	0.864467
ENSECAT00000020180	ENSG00000214435	AS3MT	arsenic (+3 oxidation state) methyltransferase [Source:HGNC Symbol;Acc:17452]	-1.20999	0.00337241	0.0231304	-0.000775772	0.99864	0.999824	-1.99907	5.31734e-05	0.000673926	-1.14029	0.0066852	0.0482286	0.786407	0.0948398	0.31712	-1.90617	0.000121486	0.00121876	-0.78968	0.286569	0.53813	-0.0157434	0.972949	0.996629	-3.01876	2.31936e-07	8.16462e-06	-0.755596	0.248029	0.483397	2.41151	1.66e-06	2.51768e-05	-3.15493	1.14876e-10	4.4656e-09
ENSECAT00000007274	ENSG00000166275	C10orf32	chromosome 10 open reading frame 32 [Source:HGNC Symbol;Acc:23516]	-0.106775	0.612795	0.863299	0.0226694	0.919852	0.983941	0.239149	0.394952	0.750698	-0.0985047	0.540896	0.861937	-0.314705	0.112869	0.35737	0.244664	0.273256	0.594998	0.413651	0.224783	0.461833	-0.380959	0.119056	0.992479	-0.246691	0.368172	0.71439	0.101315	0.734165	0.838049	0.715886	0.0243198	0.0970182	-0.600466	0.00429129	0.0318197
ENSECAT00000011028	ENSG00000148795	CYP17A1	cytochrome P450, family 17, subfamily A, polypeptide 1 [Source:HGNC Symbol;Acc:2593]	0.0356932	0.956492	0.979477	-0.240318	0.676036	0.876522	0.0951003	0.897628	0.966946	-0.15127	0.787882	0.918679	-0.0706026	0.917445	0.972553	-0.112214	0.867141	0.953713	-1.38639	0.115272	0.302747	-0.0673019	0.822647	0.99421	-0.998324	0.234971	0.569622	-1.61309	0.043496	0.14501	-0.276411	0.732782	0.86802	-1.34878	0.0864536	0.305586
ENSECAT00000025914	ENSG00000166272	WBP1L	WW domain binding protein 1-like [Source:HGNC Symbol;Acc:23510]	0.200968	0.53223	0.854872	-0.121479	0.714311	0.889001	1.06747	0.00242931	0.0178007	0.0679074	0.770304	0.906999	-0.918149	2.76283e-05	0.000387306	0.982115	0.000142509	0.00139761	-0.204254	0.690272	0.840419	-0.088237	NA	NA	0.131522	0.81251	0.90993	-0.238747	NA	NA	-0.276731	0.601199	0.815102	0.0406351	NA	NA
ENSECAT00000026036	ENSG00000156398	SFXN2	sideroflexin 2 [Source:HGNC Symbol;Acc:16086]	0.0460112	0.865736	0.951132	0.312435	0.139257	0.458974	0.0555508	0.843084	0.942224	0.349189	0.074319	0.287143	-0.00963241	0.970386	0.988115	0.391338	0.021492	0.0928288	0.335083	0.503072	0.73581	-0.434872	0.294092	0.992479	0.0628492	0.889678	0.954002	-0.13693	0.751202	0.849705	0.305175	0.366425	0.627493	-0.450139	0.217645	0.537034
ENSECAT00000000374	ENSG00000138175	ARL3	ADP-ribosylation factor-like 3 [Source:HGNC Symbol;Acc:694]	0.0390097	0.803999	0.925892	0.0565267	0.708349	0.885446	-0.288676	0.158339	0.444808	0.0817194	0.567904	0.861937	0.326308	0.0859132	0.296428	-0.228378	0.219804	0.517153	0.993022	0.00452036	0.0279368	0.0162582	0.962059	0.994782	-0.186628	0.62147	0.873834	1.09067	0.000733205	0.00608627	1.24457	2.04959e-05	0.00024018	-0.12155	0.72129	0.874124
ENSECAT00000017754	ENSG00000171206	TRIM8	tripartite motif containing 8 [Source:HGNC Symbol;Acc:15579]	-0.0324064	0.858909	0.947065	-0.0756015	0.582128	0.876522	0.481601	0.087502	0.295363	-0.12198	0.387195	0.748548	-0.515393	0.0583554	0.224925	0.434451	0.0740946	0.240868	0.846206	0.0259866	0.105315	-0.374748	0.195028	0.992479	0.69463	0.0666215	0.268898	0.518629	0.0460487	0.151491	0.19207	0.563601	0.795247	0.33707	0.19255	0.502333
ENSECAT00000021062	ENSG00000107882	SUFU	suppressor of fused homolog (Drosophila) [Source:HGNC Symbol;Acc:16466]	0.0324047	0.911073	0.962317	-0.293272	0.277907	0.681379	0.111199	0.763234	0.924087	-0.27217	0.259859	0.623527	-0.109188	0.739144	0.89979	-0.138064	0.661458	0.915816	-0.0876234	0.873284	0.92661	-0.0500095	0.903765	0.99421	0.0414246	0.937296	0.971212	-0.0809786	0.788587	0.877345	-0.0859815	0.791923	0.891998	0.00644081	0.979857	0.999353
ENSECAT00000026471	ENSG00000138107	ACTR1A	ARP1 actin-related protein 1 homolog A, centractin alpha (yeast) [Source:HGNC Symbol;Acc:167]	0.0678584	0.715544	0.87464	0.0841262	0.637156	0.876522	0.404245	0.0849539	0.290006	0.140019	0.145491	0.444401	-0.318075	0.0492163	0.198145	0.471506	0.00217716	0.0142961	0.476811	0.291839	0.543439	-0.465924	0.148151	0.992479	1.33906	5.47199e-05	0.000988296	0.0379873	0.930142	0.964124	-0.786378	0.0667375	0.204732	0.859255	0.00658191	0.0448465
ENSECAT00000015514	ENSG00000138111	TMEM180	transmembrane protein 180 [Source:HGNC Symbol;Acc:26196]	0.745909	NA	NA	-1.55749	0.00253156	0.0239116	2.51305	NA	NA	-0.957075	0.0302952	0.152414	-1.87493	NA	NA	0.833114	0.186395	0.461529	-1.46661	0.00589173	0.0341774	-0.61731	0.144588	0.992479	0.768603	0.147976	0.440318	-2.13	3.68935e-05	0.000508532	-2.23235	1.61649e-05	0.000195037	0.0460152	0.926887	0.97859
ENSECAT00000027616	ENSG00000202569	MIR146B	microRNA 146b [Source:HGNC Symbol;Acc:32079]	NA	NA	NA	NA	NA	NA	NA	NA	NA	NA	NA	NA	NA	NA	NA	NA	NA	NA	NA	NA	NA	NA	NA	NA	NA	NA	NA	NA	NA	NA	NA	NA	NA	NA	NA	NA
ENSECAT00000019449	ENSG00000107874	CUEDC2	CUE domain containing 2 [Source:HGNC Symbol;Acc:28352]	0.276839	0.0893457	0.295739	-0.470751	0.00139632	0.0145995	0.587475	0.000831017	0.0072712	-0.20553	0.185095	0.514678	-0.306687	0.091941	0.309966	0.122681	0.466561	0.804741	0.406147	0.147932	0.3567	-0.214926	0.411875	0.992479	0.296802	0.335244	0.686082	0.257401	0.259222	0.495369	0.160263	0.578081	0.798259	0.117677	0.652247	0.847462
ENSECAT00000000522	ENSG00000107872	FBXL15	F-box and leucine-rich repeat protein 15 [Source:HGNC Symbol;Acc:28155]	0.289452	0.369667	0.722485	-0.689963	0.0314831	0.164964	1.29391	0.00491547	0.031752	-0.435225	0.0347417	0.168681	-1.02534	0.0067837	0.0419895	0.629307	0.0973567	0.293996	0.930612	0.0309344	0.11997	-0.333047	0.307622	0.992479	0.631907	0.117561	0.385683	0.635029	0.108902	0.280262	0.342096	0.447956	0.707164	0.304936	0.409517	0.731584
ENSECAT00000007691	ENSG00000059915	PSD	pleckstrin and Sec7 domain containing [Source:HGNC Symbol;Acc:9507]	0.845743	0.154813	0.434907	-1.74192	0.00341614	0.0304932	1.67702	0.0186102	0.0913277	-1.23292	0.00862664	0.0588349	-0.980483	0.0701853	0.256915	-0.18898	0.76733	0.915816	0.452548	0.558405	0.766567	-0.363027	0.437425	0.992479	-2.96826	3.73867e-05	0.000709867	-0.0348295	0.959926	0.982509	3.62366	6.45859e-07	1.06821e-05	-3.56695	NA	NA
ENSECAT00000021368	ENSG00000077150	NFKB2	nuclear factor of kappa light polypeptide gene enhancer in B-cells 2 (p49/p100) [Source:HGNC Symbol;Acc:7795]	0.41733	0.0395496	0.162697	-0.400534	0.0343445	0.176198	0.394923	0.0975625	0.318851	0.00465741	0.962382	0.984757	0.00647937	0.969602	0.987871	0.0168969	0.913761	0.972648	0.259022	0.567875	0.77403	-0.210439	0.548184	0.992479	-0.467959	0.252451	0.589768	0.0954301	0.820143	0.893094	0.781168	0.0818179	0.236582	-0.665479	0.0785991	0.288014
ENSECAT00000025807	ENSG00000107862	GBF1	golgi brefeldin A resistant guanine nucleotide exchange factor 1 [Source:HGNC Symbol;Acc:4181]	-0.272326	0.117383	0.358019	0.0781557	0.648596	0.876522	-0.0647094	0.744005	0.924087	-0.207197	0.147772	0.449388	-0.200943	0.205934	0.529802	0.00861118	0.95694	0.980905	-0.540659	0.0821472	0.240855	0.0323814	0.899641	0.99421	-0.348596	0.428654	0.760999	-0.437966	0.0055122	0.0306054	-0.144084	0.695837	0.86802	-0.282851	0.439649	0.758781
ENSECAT00000023815	ENSG00000107859	PITX3	paired-like homeodomain 3 [Source:HGNC Symbol;Acc:9006]	-0.15883	0.579004	0.863299	0.327031	0.169089	0.517548	1.35386	0.00641071	0.0393197	0.149859	0.563094	0.861937	-1.44801	0.00312156	0.022457	1.63752	0.000217028	0.00200382	1.18298	0.141081	0.34572	-0.0897876	0.847616	0.99421	1.20662	0.13164	0.410933	1.23957	0.0508216	0.162073	-0.0612095	0.942533	0.976978	1.23775	0.0689685	0.262375
ENSECAT00000025282	ENSG00000119915	ELOVL3	ELOVL fatty acid elongase 3 [Source:HGNC Symbol;Acc:18047]	0.145337	NA	NA	0.922955	NA	NA	2.46726	1.22794e-05	0.000181734	1.15232	NA	NA	-2.54358	7.36714e-12	3.40679e-10	3.55632	3.38689e-16	2.41847e-14	-2.33277	0.000135714	0.00165226	1.54742	0.000636976	0.072536	0.19291	0.809377	0.907949	-0.00182187	0.997099	0.998531	-2.23653	0.00225139	0.0146634	2.12539	0.00186486	0.0158987
ENSECAT00000026677	ENSG00000166197	NOLC1	nucleolar and coiled-body phosphoprotein 1 [Source:HGNC Symbol;Acc:15608]	0.0468116	0.86043	0.948427	-0.263435	0.194021	0.560699	-0.175332	0.480555	0.825982	-0.226314	0.264694	0.630899	0.224174	0.354696	0.716532	-0.4621	0.0018696	0.0125936	-0.0475344	0.935376	0.965337	-0.231424	0.587461	0.992479	0.959442	0.0652762	0.265536	-0.264533	0.623739	0.803498	-0.955466	0.0841262	0.241123	0.711296	0.137488	0.410236
ENSECAT00000009748	ENSG00000148840	PPRC1	peroxisome proliferator-activated receptor gamma, coactivator-related 1 [Source:HGNC Symbol;Acc:30025]	0.42123	0.0622024	0.226912	-0.160564	0.418619	0.79994	0.502506	0.00851356	0.0493839	0.245916	0.27052	0.637091	-0.0780461	0.729938	0.89979	0.342327	0.0888764	0.275247	-0.379242	0.325955	0.576804	-0.171563	0.6454	0.992479	-0.0304395	0.928813	0.971212	-0.493729	0.239209	0.472795	-0.32539	0.297753	0.551635	-0.184367	0.627139	0.847462
ENSECAT00000013736	ENSG00000198728	LDB1	LIM domain binding 1 [Source:HGNC Symbol;Acc:6532]	0.598841	0.00342341	0.0233898	-0.420876	0.0358214	0.181651	0.661854	0.00272356	0.0196414	0.163591	0.3981	0.760758	-0.0640867	0.758049	0.89979	0.24128	0.251178	0.564062	0.0729603	0.802146	0.881754	0.139107	0.569009	0.992479	-0.805866	0.0309937	0.160486	0.304277	0.0911111	0.246534	0.939198	0.00219301	0.0143401	-0.636108	0.0347731	0.163773
ENSECAT00000029480	ENSG00000253068	---	Small nucleolar RNA SNORD112 [Source:RFAM;Acc:RF01169]	NA	NA	NA	NA	NA	NA	NA	NA	NA	NA	NA	NA	NA	NA	NA	NA	NA	NA	NA	NA	NA	NA	NA	NA	NA	NA	NA	NA	NA	NA	NA	NA	NA	NA	NA	NA
ENSECAT00000004498	ENSG00000166189	HPS6	Hermansky-Pudlak syndrome 6 [Source:HGNC Symbol;Acc:18817]	0.285293	0.164865	0.449678	-0.219881	0.250161	0.645705	0.537188	0.0415252	0.170841	0.0516469	0.705074	0.872693	-0.232123	0.245443	0.587531	0.295734	0.0988678	0.297221	0.575017	0.0412199	0.147492	-0.049151	0.836672	0.99421	0.328476	0.292998	0.640095	0.600791	0.0136111	0.0613644	0.303898	0.34013	0.597424	0.312104	0.244999	0.574502
ENSECAT00000021996	ENSG00000120029	C10orf76	chromosome 10 open reading frame 76 [Source:HGNC Symbol;Acc:25788]	-0.118939	0.572506	0.863299	0.130339	0.53674	0.876522	0.0127166	0.965111	0.985479	-0.00057588	0.997038	0.998944	-0.106627	0.632409	0.89979	0.123227	0.583167	0.88699	-1.00171	0.000363368	0.00372546	0.240448	0.397269	0.992479	-0.794234	0.0286009	0.153041	-0.654818	0.00864339	0.043435	-0.151542	0.594047	0.809506	-0.491258	0.116764	0.369582
ENSECAT00000010709	ENSG00000120049	KCNIP2	Kv channel interacting protein 2 [Source:HGNC Symbol;Acc:15522]	-0.106921	0.8678	0.951858	0.0444688	0.943004	0.991845	0.264086	0.722032	0.924087	-0.101622	0.856018	0.950778	-0.350041	0.595629	0.89979	0.365525	0.588019	0.888569	-0.0554653	0.940125	0.967882	-1.50938	0.000716756	0.07975	0.603086	0.407521	0.745184	-3.38232	1.68427e-05	0.000264798	-0.662466	0.342271	0.599265	-2.8104	0.000327322	0.00354843
ENSECAT00000010599	ENSG00000120049	KCNIP2	Kv channel interacting protein 2 [Source:HGNC Symbol;Acc:15522]	0.000315884	0.999621	0.999842	0.477998	0.436852	0.816371	-0.344376	0.648119	0.924087	0.48773	0.376582	0.742679	0.413094	0.546048	0.873085	-0.0269595	0.967281	0.983562	-1.1476	0.188827	0.416483	0.762258	0.0964726	0.992479	-1.31931	0.0923092	0.333101	0.115626	0.869659	0.923483	-0.00792235	0.991402	0.995911	0.152196	0.784057	0.908623
ENSECAT00000020029	ENSG00000198408	MGEA5	meningioma expressed antigen 5 (hyaluronidase) [Source:HGNC Symbol;Acc:7056]	-0.399742	0.0259178	0.118292	0.0581731	0.5033	0.868894	-1.05651	1.1467e-17	9.66275e-16	-0.354639	0.0302857	0.152408	0.642453	0.00047345	0.00469492	-0.996612	1.86467e-22	2.24478e-20	-0.722429	0.120931	0.312664	0.319562	0.436523	0.992479	-0.09056	0.85261	0.934643	-0.249133	0.533338	0.748994	-0.614316	0.0804012	0.233319	0.346916	0.422642	0.74433
ENSECAT00000007601	ENSG00000107833	NPM3	nucleophosmin/nucleoplasmin 3 [Source:HGNC Symbol;Acc:7931]	0.731273	0.018874	0.0925207	-0.803465	0.0104722	0.0728585	1.05845	0.00089815	0.00779333	-0.0962443	0.625563	0.866759	-0.343322	0.0560451	0.21865	0.255597	0.201527	0.486963	0.310259	0.572773	0.778252	-0.0465066	0.910124	0.99421	-0.815328	0.105331	0.361118	0.344249	0.400881	0.644034	1.22705	0.00494199	0.0278473	-0.873315	0.00964039	0.0608051
ENSECAT00000010671	ENSG00000107831	FGF8	fibroblast growth factor 8 (androgen-induced) [Source:HGNC Symbol;Acc:3686]	NA	NA	NA	0.085883	0.682086	0.876522	NA	NA	NA	0.0712352	0.687117	0.866759	NA	NA	NA	0.048543	0.790627	0.915816	NA	NA	NA	NA	NA	NA	-0.0967778	0.753187	0.878513	NA	NA	NA	0.121033	0.74096	0.86802	-0.14298	0.67085	0.847462
ENSECAT00000021901	ENSG00000107829	FBXW4	F-box and WD repeat domain containing 4 [Source:HGNC Symbol;Acc:10847]	0.211856	0.415157	0.767984	-0.0635291	0.790739	0.92753	-0.0810828	0.820042	0.930123	0.137539	0.477444	0.82254	0.285234	0.372409	0.736525	-0.137249	0.646106	0.915816	0.341664	0.260898	0.506728	0.00729336	0.975858	0.996634	0.20724	0.479918	0.794017	0.434431	0.0666423	0.197043	0.187489	0.449993	0.709322	0.25698	0.210685	0.527814
ENSECAT00000010230	ENSG00000166171	DPCD	deleted in primary ciliary dyskinesia homolog (mouse) [Source:HGNC Symbol;Acc:24542]	0.334165	0.340925	0.692307	-0.192127	0.522668	0.876522	0.0315849	0.937147	0.982145	0.137483	0.574259	0.861937	0.294284	0.403173	0.75765	-0.133377	0.63969	0.915816	0.50436	0.376589	0.625056	-0.160248	0.69368	0.992479	-0.273652	0.589112	0.857482	0.399699	0.372925	0.617799	0.846358	0.0739663	0.220411	-0.427995	0.24454	0.573724
ENSECAT00000016223	ENSG00000166169	POLL	polymerase (DNA directed), lambda [Source:HGNC Symbol;Acc:9184]	-0.117485	0.575895	0.863299	0.0930401	0.660726	0.876522	-0.00288066	0.991478	0.997449	-0.0386249	0.840982	0.94457	-0.119729	0.616073	0.89979	0.0973359	0.688874	0.915816	-0.320941	0.380748	0.628728	-0.0567986	0.827476	0.99421	-0.621887	0.0340812	0.171765	-0.291921	0.354147	0.599468	0.344514	0.284583	0.535904	-0.641549	0.00364036	0.0278555
ENSECAT00000024676	ENSG00000166167	BTRC	beta-transducin repeat containing E3 ubiquitin protein ligase [Source:HGNC Symbol;Acc:1144]	-0.226412	0.110017	0.342034	-0.240368	0.0845411	0.331877	0.0704615	0.703904	0.924087	-0.480654	7.41735e-05	0.00105364	-0.304139	0.0577131	0.223242	-0.158375	0.323656	0.659009	-0.653355	0.0674492	0.209211	0.247872	0.263042	0.992479	-0.516706	0.11936	0.388961	-0.311763	0.312927	0.555259	-0.0998277	0.783223	0.888385	-0.215242	0.412324	0.734329
ENSECAT00000027652	ENSG00000272292	---	U6 spliceosomal RNA [Source:RFAM;Acc:RF00026]	NA	NA	NA	NA	NA	NA	NA	NA	NA	NA	NA	NA	NA	NA	NA	NA	NA	NA	NA	NA	NA	NA	NA	NA	NA	NA	NA	NA	NA	NA	NA	NA	NA	NA	NA	NA
ENSECAT00000011561	ENSG00000138136	LBX1	ladybird homeobox 1 [Source:HGNC Symbol;Acc:16960]	NA	NA	NA	NA	NA	NA	NA	NA	NA	NA	NA	NA	NA	NA	NA	NA	NA	NA	NA	NA	NA	0.0536104	0.678078	0.992479	NA	NA	NA	0.18079	0.644877	0.814865	NA	NA	NA	0.232693	0.577384	0.847462
ENSECAT00000013857	ENSG00000107807	TLX1	T-cell leukemia homeobox 1 [Source:HGNC Symbol;Acc:5056]	0.0901482	0.698981	0.866604	0.000115725	0.999701	0.999824	0.0495522	0.810373	0.924087	0.0712352	0.687117	0.866759	NA	NA	NA	0.048543	0.790627	0.915816	NA	NA	NA	NA	NA	NA	NA	NA	NA	NA	NA	NA	NA	NA	NA	NA	NA	NA
ENSECAT00000014217	ENSG00000107821	KAZALD1	Kazal-type serine peptidase inhibitor domain 1 [Source:HGNC Symbol;Acc:25460]	0.577508	0.102989	0.327767	-0.340387	0.192321	0.558149	-0.0685306	0.843563	0.942241	0.232588	0.457848	0.806728	0.645135	0.107233	0.346289	-0.389054	0.177418	0.446576	0.417103	0.592679	0.791371	-0.75112	NA	NA	1.01095	0.181596	0.494512	-1.01915	NA	NA	-0.654535	0.348362	0.605972	-0.433288	NA	NA
ENSECAT00000020787	ENSG00000107819	SFXN3	sideroflexin 3 [Source:HGNC Symbol;Acc:16087]	0.459842	0.103951	0.329836	-0.363495	0.17475	0.527513	1.70733	1.62187e-07	3.59056e-06	0.0865326	0.501392	0.837998	-1.25177	7.11504e-10	2.42469e-08	1.35173	4.22934e-14	2.27584e-12	1.67489	0.00395923	0.025224	-0.299291	0.504018	0.992479	1.57137	0.0109452	0.0759244	1.4179	0.000487032	0.0043745	0.0716793	0.876171	0.938149	1.28103	0.010933	0.0670787
ENSECAT00000012616	ENSG00000186862	PDZD7	PDZ domain containing 7 [Source:HGNC Symbol;Acc:26257]	-0.229154	0.724064	0.879859	0.847044	0.173485	0.525245	0.017949	0.978754	0.993042	0.571918	0.308582	0.677503	-0.204462	0.751261	0.89979	0.774992	0.251661	0.564523	0.827563	0.35266	0.600539	-0.0724382	0.853642	0.99421	-0.879381	0.240071	0.576075	0.598128	0.449048	0.688201	2.01998	0.0156632	0.069761	-1.09367	0.130168	0.395881
ENSECAT00000013917	ENSG00000107816	LZTS2	leucine zipper, putative tumor suppressor 2 [Source:HGNC Symbol;Acc:29381]	0.268795	0.220154	0.543146	-0.279673	0.164602	0.508525	0.491331	0.0328298	0.142593	-0.0238678	0.881695	0.953881	-0.233503	0.216142	0.545762	0.232156	0.160677	0.417648	0.539292	0.235864	0.477101	-0.245485	0.442133	0.992479	0.109381	0.787257	0.896197	0.355942	0.282539	0.523053	0.490326	0.209965	0.443449	-0.13197	0.606474	0.847462
ENSECAT00000018793	ENSG00000107815	C10orf2	chromosome 10 open reading frame 2 [Source:HGNC Symbol;Acc:1160]	-0.461507	0.161856	0.444269	0.0626961	0.829244	0.940728	-0.771623	0.0212531	0.101553	-0.407032	0.170605	0.489922	0.298993	0.378055	0.739908	-0.705916	0.0169638	0.0772692	-0.191264	0.646059	0.813327	-0.000215195	0.999549	0.999698	0.0562754	0.898409	0.958407	-0.116403	0.743373	0.844963	-0.202698	0.563282	0.795247	0.0967011	0.799169	0.91664
ENSECAT00000021363	ENSG00000055950	MRPL43	mitochondrial ribosomal protein L43 [Source:HGNC Symbol;Acc:14517]	-0.00867139	0.968649	0.984611	-0.053531	0.780316	0.921818	0.152599	0.633449	0.924087	-0.0752609	0.704449	0.872503	-0.157478	0.619786	0.89979	0.100182	0.734827	0.915816	0.545273	0.212995	0.446773	-0.295315	0.416709	0.992479	0.351668	0.387599	0.731225	0.282777	0.498859	0.721679	0.250421	0.560514	0.793376	0.0550063	0.885175	0.955028
ENSECAT00000024179	ENSG00000095539	SEMA4G	sema domain, immunoglobulin domain (Ig), transmembrane domain (TM) and short cytoplasmic domain, (semaphorin) 4G [Source:HGNC Symbol;Acc:10735]	-0.701508	0.0244598	0.112896	0.892037	0.0025469	0.024013	-1.23845	0.00121425	0.00999337	0.178857	0.522711	0.857158	0.541227	0.127259	0.387565	-0.352328	0.29876	0.629639	-0.504393	0.380453	0.628603	0.39938	0.33641	0.992479	-0.971786	0.0644008	0.263214	0.0284334	0.93836	0.969422	0.518611	0.17036	0.387539	-0.488331	0.0930653	0.319984
ENSECAT00000011855	ENSG00000119906	FAM178A	family with sequence similarity 178, member A [Source:HGNC Symbol;Acc:17814]	0.523881	0.0032167	0.022299	-0.566247	7.83002e-05	0.00125655	0.240347	0.223137	0.547439	-0.0537107	0.698994	0.86877	0.277752	0.134326	0.402427	-0.300896	0.0409121	0.153574	-0.683218	0.0220104	0.0927642	0.302752	0.259173	0.992479	-0.574264	0.0641194	0.262478	-0.274921	0.197985	0.418591	-0.0538152	0.836071	0.916038	-0.20768	0.370598	0.704663
ENSECAT00000022725	ENSG00000075891	PAX2	paired box 2 [Source:HGNC Symbol;Acc:8616]	NA	NA	NA	NA	NA	NA	NA	NA	NA	NA	NA	NA	NA	NA	NA	NA	NA	NA	NA	NA	NA	NA	NA	NA	-0.0970366	0.752847	0.878513	NA	NA	NA	0.113644	0.749324	0.86802	-0.138641	0.675994	0.847462
ENSECAT00000009355	ENSG00000166135	HIF1AN	hypoxia inducible factor 1, alpha subunit inhibitor [Source:HGNC Symbol;Acc:17113]	0.168295	0.244301	0.574995	0.0803818	0.531577	0.876522	0.429557	0.0112754	0.0620196	0.235259	0.0170226	0.098803	-0.263111	0.0587402	0.226027	0.516991	1.05904e-05	0.000138985	0.510162	0.091615	0.258761	0.133505	0.564904	0.992479	0.120708	0.703574	0.878513	0.723849	0.000415069	0.00383014	0.449261	0.122445	0.31115	0.296264	0.177039	0.47869
ENSECAT00000010435	ENSG00000255339	---	NADH dehydrogenase [ubiquinone] 1 beta subcomplex subunit 8, mitochondrial; Uncharacterized protein [Source:UniProtKB/TrEMBL;Acc:E9PIZ8]	0.0387559	0.751948	0.897216	-0.160935	0.250209	0.645705	-0.0136279	0.954476	0.983984	-0.135435	0.33066	0.700541	0.0562676	0.803572	0.921393	-0.172488	0.450593	0.791667	0.638646	0.0411849	0.147442	-0.00738123	0.981627	0.997114	0.250848	0.420924	0.754838	0.706976	0.0178903	0.0754164	0.433491	0.0500649	0.166833	0.291404	0.309772	0.645957
ENSECAT00000018449	ENSG00000075826	SEC31B	SEC31 homolog B (S. cerevisiae) [Source:HGNC Symbol;Acc:23197]	-0.664193	0.0562425	0.210763	0.537025	0.132252	0.444125	-0.920489	0.0434629	0.177099	-0.129539	0.652799	0.866759	0.28192	0.4633	0.816835	-0.39181	0.315954	0.649618	-1.93465	0.00146314	0.0114398	0.344935	0.407369	0.992479	-1.78283	0.000563747	0.00740262	-1.47488	0.00226888	0.0151811	-0.159248	0.751691	0.86928	-1.40744	9.16488e-06	0.000149655
ENSECAT00000009882	ENSG00000075290	WNT8B	wingless-type MMTV integration site family, member 8B [Source:HGNC Symbol;Acc:12789]	0.0922266	0.695502	0.866604	-0.0880299	0.676438	0.876522	0.0510551	0.807465	0.924087	NA	NA	NA	NA	NA	NA	NA	NA	NA	-0.103884	0.861221	0.91987	-0.0154094	0.923559	0.99421	0.0366195	0.938346	0.971212	-0.138254	0.789488	0.877629	-0.162703	0.789195	0.890368	-0.000860098	0.998556	0.999353
ENSECAT00000015611	ENSG00000099194	SCD	stearoyl-CoA desaturase (delta-9-desaturase) [Source:HGNC Symbol;Acc:10571]	2.10109	1.45848e-08	3.81237e-07	-0.672275	0.0626194	0.270489	1.2786	0.00462319	0.0302293	1.36306	NA	NA	0.776618	NA	NA	0.597759	NA	NA	-3.90161	1.19552e-09	6.48701e-08	-0.0657945	0.882836	0.99421	-1.63943	0.00848402	0.0630719	-3.92705	NA	NA	-2.2493	0.000366939	0.00312474	-1.69922	0.00317343	0.0248111
ENSECAT00000025466	ENSG00000107593	PKD2L1	polycystic kidney disease 2-like 1 [Source:HGNC Symbol;Acc:9011]	NA	NA	NA	NA	NA	NA	NA	NA	NA	NA	NA	NA	NA	NA	NA	NA	NA	NA	-1.07042	0.185621	0.412046	NA	NA	NA	-0.320574	0.544665	0.832129	-1.16729	0.109971	0.281938	-0.970542	0.277279	0.527109	-0.472079	0.398901	0.721711
ENSECAT00000004608	---	---	---	NA	NA	NA	NA	NA	NA	NA	NA	NA	NA	NA	NA	NA	NA	NA	NA	NA	NA	-0.440891	0.470137	0.70682	NA	NA	NA	NA	NA	NA	-0.466622	0.396188	0.639324	-0.526843	0.413116	0.675309	NA	NA	NA
ENSECAT00000014026	ENSG00000196072	BLOC1S2	biogenesis of lysosomal organelles complex-1, subunit 2 [Source:HGNC Symbol;Acc:20984]	-0.00766686	0.971054	0.985222	-0.333913	0.0312514	0.16417	-0.063163	0.781441	0.924087	-0.34858	0.0828357	0.308687	0.067069	0.798863	0.919001	-0.384268	0.0743244	0.241407	0.57433	0.197499	0.427643	-0.315205	0.382053	0.992479	0.228807	0.609089	0.866772	0.303095	0.244366	0.479787	0.398667	0.250061	0.495095	-0.0712432	0.796702	0.915311
ENSECAT00000017471	ENSG00000095485	CWF19L1	CWF19-like 1, cell cycle control (S. pombe) [Source:HGNC Symbol;Acc:25613]	-0.196841	0.177701	0.471687	-0.0324478	0.798941	0.930927	-0.569168	0.000847814	0.00738707	-0.242953	0.0613381	0.253602	0.368692	0.0241443	0.114444	-0.591779	6.66662e-05	0.000716652	-0.0363317	0.900036	0.943435	-0.0559404	0.839149	0.99421	-0.522286	0.0883334	0.322618	-0.00933678	0.971065	0.988209	0.535084	0.0355541	0.129698	-0.531796	0.0472114	0.204129
ENSECAT00000028540	ENSG00000212464	SNORA12	small nucleolar RNA, H/ACA box 12 [Source:HGNC Symbol;Acc:32600]	0.756614	0.1446	0.414888	-0.539968	0.25007	0.645705	-0.124935	0.830075	0.935097	0.205526	0.660568	0.866759	0.846781	0.13374	0.40125	-0.654482	0.20861	0.497991	-0.700212	0.382307	0.629847	0.473291	0.306165	0.992479	-0.638328	0.43184	0.76364	0.165664	0.786269	0.875633	0.00717152	0.992258	0.996218	0.170327	0.802071	0.918379
ENSECAT00000007996	ENSG00000213341	CHUK	conserved helix-loop-helix ubiquitous kinase [Source:HGNC Symbol;Acc:1974]	-0.408925	0.0599106	0.220292	0.254293	0.218685	0.599209	-0.0130274	0.96716	0.986364	-0.17043	0.155297	0.463531	-0.361936	0.136464	0.406632	0.199643	0.364912	0.705355	-0.0599565	0.890271	0.937107	-0.253612	0.472237	0.992479	0.359074	0.376004	0.720785	-0.271093	0.421207	0.66356	-0.377652	0.289477	0.541243	0.125065	0.662877	0.847462
ENSECAT00000019497	ENSG00000107566	ERLIN1	ER lipid raft associated 1 [Source:HGNC Symbol;Acc:16947]	0.342791	0.00979763	0.0553325	-0.199549	0.126256	0.430982	-0.65403	1.00236e-05	0.000151218	0.129449	0.288884	0.65636	0.998782	5.98194e-14	3.52471e-12	-0.851814	2.26915e-10	7.48938e-09	0.394378	0.283841	0.534843	0.199464	0.551904	0.992479	0.183782	0.664223	0.878513	0.709848	0.0128358	0.0585506	0.262917	0.488356	0.739562	0.455375	0.207526	0.52459
ENSECAT00000026878	---	---	---	NA	NA	NA	NA	NA	NA	NA	NA	NA	NA	NA	NA	NA	NA	NA	NA	NA	NA	-0.107173	0.747149	0.845113	NA	NA	NA	NA	NA	NA	-0.120695	0.693028	0.832781	-0.130818	0.71347	0.86802	NA	NA	NA
ENSECAT00000025993	ENSG00000120054	CPN1	carboxypeptidase N, polypeptide 1 [Source:HGNC Symbol;Acc:2312]	NA	NA	NA	NA	NA	NA	NA	NA	NA	NA	NA	NA	NA	NA	NA	NA	NA	NA	NA	NA	NA	NA	NA	NA	NA	NA	NA	NA	NA	NA	NA	NA	NA	NA	NA	NA
ENSECAT00000011272	ENSG00000107554	DNMBP	dynamin binding protein [Source:HGNC Symbol;Acc:30373]	0.961208	3.40121e-12	1.52758e-10	-0.413585	0.00208998	0.0204916	-0.397224	0.101889	0.32778	0.531488	8.36678e-05	0.00116772	1.33956	1.16699e-08	3.20544e-07	-0.808513	0.000270118	0.00242486	0.961741	0.000113875	0.00142821	-0.0166443	0.947882	0.99421	-1.08169	2.37892e-05	0.000478415	1.0234	1.93752e-05	0.000297893	2.10919	2.47525e-30	5.95944e-28	-1.0543	5.57592e-06	9.5779e-05
ENSECAT00000017096	---	---	---	NA	NA	NA	NA	NA	NA	NA	NA	NA	NA	NA	NA	NA	NA	NA	NA	NA	NA	NA	NA	NA	NA	NA	NA	NA	NA	NA	NA	NA	NA	NA	NA	NA	NA	NA	NA
ENSECAT00000022408	ENSG00000023839	ABCC2	ATP-binding cassette, sub-family C (CFTR/MRP), member 2 [Source:HGNC Symbol;Acc:53]	NA	NA	NA	NA	NA	NA	NA	NA	NA	NA	NA	NA	NA	NA	NA	NA	NA	NA	-0.75347	0.306652	0.557607	NA	NA	NA	NA	NA	NA	-0.806997	0.221202	0.449806	-0.920545	0.230702	0.468906	NA	NA	NA
ENSECAT00000022440	ENSG00000023839	ABCC2	ATP-binding cassette, sub-family C (CFTR/MRP), member 2 [Source:HGNC Symbol;Acc:53]	0.144497	0.791245	0.918783	-0.286816	0.554523	0.876522	-1.48474	0.00277721	0.019959	-0.131511	0.79558	0.92378	1.49458	0.00612699	0.0386849	-1.74436	0.000258276	0.00233194	-2.78203	1.3954e-05	0.000250014	0.77219	0.0968772	0.992479	-2.81043	5.54808e-06	0.0001347	-1.67865	0.000112553	0.001291	0.111191	0.802935	0.898241	-1.78268	1.23401e-05	0.000195082
ENSECAT00000029245	ENSG00000238844	---	---	NA	NA	NA	NA	NA	NA	NA	NA	NA	NA	NA	NA	NA	NA	NA	NA	NA	NA	NA	NA	NA	NA	NA	NA	NA	NA	NA	NA	NA	NA	NA	NA	NA	NA	NA	NA
ENSECAT00000001118	---	---	---	-0.1329	0.757129	0.901249	-0.143501	0.587787	0.876522	-0.345981	0.510253	0.851515	-0.229041	0.430422	0.792207	0.203922	0.646512	0.89979	-0.415461	0.336676	0.674358	-1.31374	0.139371	0.343176	-0.173341	0.515744	0.992479	-0.596781	0.47079	0.78537	-1.67125	0.0365642	0.127931	-0.554517	0.537072	0.776455	-1.0298	0.171627	0.470466
ENSECAT00000007184	ENSG00000119929	CUTC	cutC copper transporter [Source:HGNC Symbol;Acc:24271]	-0.0997173	0.551506	0.863299	0.0232456	0.899823	0.973883	-0.470355	0.0491694	0.194463	-0.0901043	0.606324	0.863964	0.376531	0.0877232	0.300516	-0.440751	0.06127	0.208678	-0.639156	0.111484	0.296198	0.443031	0.108228	0.992479	-1.07173	0.00376495	0.0336476	-0.0735187	0.835907	0.902297	0.467684	0.237146	0.476985	-0.547351	0.0886877	0.310855
ENSECAT00000014816	ENSG00000014919	COX15	cytochrome c oxidase assembly homolog 15 (yeast) [Source:HGNC Symbol;Acc:2263]	-0.108719	0.516645	0.840236	-0.271261	0.0590689	0.259968	0.317082	0.0843428	0.288393	-0.391438	0.0126708	0.0785671	-0.42787	0.0296516	0.133699	0.0448293	0.790958	0.915816	0.512871	0.115364	0.302904	-0.213283	0.375838	0.992479	0.476524	0.0998404	0.349129	0.361632	0.132036	0.319361	0.0852568	0.754338	0.871058	0.297144	0.107633	0.350359
ENSECAT00000021761	ENSG00000198018	ENTPD7	ectonucleoside triphosphate diphosphohydrolase 7 [Source:HGNC Symbol;Acc:19745]	-0.33837	0.147183	0.420024	0.108404	0.641257	0.876522	-0.382991	0.139237	0.40793	-0.243704	0.139895	0.434358	0.0632814	0.72725	0.89979	-0.290275	0.116112	0.333422	-0.7582	0.0162279	0.0738389	-0.0435548	0.877882	0.99421	-0.797493	0.0506742	0.224455	-0.741626	0.00015994	0.00173462	0.0927053	0.776827	0.88454	-0.80605	0.0149586	0.0864506
ENSECAT00000009644	ENSG00000155287	SLC25A28	solute carrier family 25 (mitochondrial iron transporter), member 28 [Source:HGNC Symbol;Acc:23472]	-0.34635	0.247158	0.57887	0.449814	0.118585	0.413766	-1.14808	0.000676154	0.00612533	0.0958115	0.414382	0.7785	0.797636	0.000182374	0.00203372	-0.685786	0.000520625	0.00424364	0.345741	0.471054	0.707529	-0.0593106	0.881981	0.99421	-0.639783	0.243447	0.579805	0.363187	0.301808	0.543221	1.0751	0.0309809	0.116819	-0.681133	0.149869	0.432957
ENSECAT00000000074	ENSG00000119919	NKX2-3	NK2 homeobox 3 [Source:HGNC Symbol;Acc:7836]	0.405535	0.373133	0.723139	-0.417417	0.318989	0.722183	0.163215	0.761328	0.924087	NA	NA	NA	0.0556964	0.754302	0.89979	-0.0651292	0.727126	0.915816	NA	NA	NA	NA	NA	NA	NA	NA	NA	NA	NA	NA	NA	NA	NA	NA	NA	NA
ENSECAT00000000188	ENSG00000120053	GOT1	glutamic-oxaloacetic transaminase 1, soluble [Source:HGNC Symbol;Acc:4432]	0.0304492	NA	NA	-0.494674	NA	NA	1.09225	NA	NA	-0.513494	0.0266336	0.138391	-1.08089	0.000649644	0.00615158	0.548143	0.00494167	0.0284939	0.674545	0.0871856	0.250399	-0.248946	0.262273	0.992479	0.590642	0.0421497	0.199255	0.495459	0.187551	0.405007	0.154812	0.713325	0.86802	0.377736	0.158619	0.447658
ENSECAT00000000251	ENSG00000119946	CNNM1	cyclin M1 [Source:HGNC Symbol;Acc:102]	0.804661	0.222929	0.54737	1.05284	0.0779961	0.314219	-0.0837305	0.910942	0.971671	1.34876	0.0156314	0.0928191	0.464215	0.429787	0.787333	0.864857	0.196204	0.478595	1.20682	0.174626	0.395928	1.92226	3.43166e-05	0.00735214	-1.58085	0.0264783	0.145123	4.23278	2.8349e-09	1.25589e-07	3.12559	0.000140926	0.00136089	1.57218	0.0024789	0.0201287
ENSECAT00000001000	---	---	---	NA	NA	NA	NA	NA	NA	NA	NA	NA	NA	NA	NA	NA	NA	NA	NA	NA	NA	-0.427256	0.585772	0.787929	0.144776	0.593268	0.992479	-0.422453	0.555435	0.840482	0.0454892	0.953266	0.978441	0.122285	0.889806	0.946735	-0.0531498	0.944245	0.989902
ENSECAT00000000265	---	---	---	-0.0718423	0.849048	0.945513	-0.0862908	0.679631	0.876522	0.0495522	0.810373	0.924087	-0.128418	0.564453	0.861937	-0.0748472	0.738991	0.89979	NA	NA	NA	-2.02313	0.0230213	0.0961255	NA	NA	NA	-0.795491	0.265689	0.60596	-2.19169	0.00643775	0.0346317	-0.527933	0.553859	0.788087	-0.990453	0.156892	0.44434
ENSECAT00000003897	ENSG00000213121	---	Uncharacterized protein; cDNA FLJ59044, highly similar to LINE-1 reverse transcriptase homolog [Source:UniProtKB/TrEMBL;Acc:B7Z5F2]	NA	NA	NA	NA	NA	NA	NA	NA	NA	NA	NA	NA	NA	NA	NA	NA	NA	NA	NA	NA	NA	NA	NA	NA	NA	NA	NA	NA	NA	NA	NA	NA	NA	NA	NA	NA
ENSECAT00000000292	ENSG00000172987	HPSE2	heparanase 2 [Source:HGNC Symbol;Acc:18374]	3.23472	3.96855e-07	8.04883e-06	0.822991	0.0750303	0.306969	1.20765	0.058578	0.221109	4.25601	4.21968e-18	4.18615e-16	2.03225	0.00297666	0.0216706	2.32121	7.65912e-08	1.63163e-06	4.2494	3.71964e-10	2.28028e-08	0.34683	0.425797	0.992479	0.45588	0.5028	0.814013	4.37056	3.70067e-11	2.48359e-09	3.21326	7.07771e-05	0.00073652	0.857334	NA	NA
ENSECAT00000027871	ENSG00000200991	---	Small nucleolar RNA SNORA25 [Source:RFAM;Acc:RF00402]	NA	NA	NA	NA	NA	NA	NA	NA	NA	NA	NA	NA	NA	NA	NA	NA	NA	NA	NA	NA	NA	NA	NA	NA	NA	NA	NA	NA	NA	NA	NA	NA	NA	NA	NA	NA
ENSECAT00000003219	ENSG00000107521	HPS1	Hermansky-Pudlak syndrome 1 [Source:HGNC Symbol;Acc:5163]	NA	NA	NA	NA	NA	NA	NA	NA	NA	NA	NA	NA	NA	NA	NA	NA	NA	NA	-0.0519348	NA	NA	0.0868077	NA	NA	0.243372	0.588446	0.857482	0.152355	NA	NA	-0.267883	0.593596	0.809264	2.23565	0.00440479	0.0324878
ENSECAT00000003497	ENSG00000107521	HPS1	Hermansky-Pudlak syndrome 1 [Source:HGNC Symbol;Acc:5163]	1.53072	6.07821e-07	1.18217e-05	-0.0311191	0.893528	0.971238	0.638885	0.0183178	0.0901564	1.50084	2.45079e-10	9.57006e-09	0.91853	0.00109271	0.00948639	0.638086	8.41026e-05	0.000881879	-0.614486	0.240367	0.481369	0.287233	0.38948	0.992479	-0.420873	0.382502	0.726333	-0.24139	0.564305	0.764769	-0.160235	0.755205	0.871499	-0.0760953	0.838709	0.931621
ENSECAT00000003511	ENSG00000107521	HPS1	Hermansky-Pudlak syndrome 1 [Source:HGNC Symbol;Acc:5163]	-0.121152	NA	NA	1.30309	0.0244824	0.136803	-0.449751	0.373684	0.730156	-0.0595738	NA	NA	-0.138023	0.666781	0.89979	0.535668	0.369964	0.710646	2.47834	0.00542958	0.0321841	-0.800403	0.0375833	0.78503	0.0173093	0.983479	0.991255	-0.120695	0.693028	0.832781	2.62136	0.00359727	0.0215785	-2.3738	0.00258053	0.0208241
ENSECAT00000003564	---	---	---	NA	NA	NA	NA	NA	NA	NA	NA	NA	NA	NA	NA	NA	NA	NA	NA	NA	NA	NA	NA	NA	NA	NA	NA	NA	NA	NA	NA	NA	NA	NA	NA	NA	NA	NA	NA
ENSECAT00000005449	ENSG00000119943	PYROXD2	pyridine nucleotide-disulphide oxidoreductase domain 2 [Source:HGNC Symbol;Acc:23517]	-0.638847	0.0689097	0.243968	0.426724	0.195401	0.562667	-1.39545	1.89841e-05	0.000266619	-0.2209	0.493848	0.83199	0.7228	0.0283526	0.12902	-0.947698	0.00157507	0.0108391	-0.923026	0.252874	0.496446	0.315539	0.489744	0.992479	0.165048	0.832314	0.922696	-0.306382	0.66893	0.832781	-1.20711	0.101174	0.274148	0.795474	0.261131	0.594195
ENSECAT00000028136	ENSG00000221419	MIR1287	microRNA 1287 [Source:HGNC Symbol;Acc:35280]	NA	NA	NA	NA	NA	NA	-0.127313	0.661788	0.924087	NA	NA	NA	0.108313	0.658144	0.89979	-0.12528	0.62351	0.910113	NA	NA	NA	NA	NA	NA	NA	NA	NA	NA	NA	NA	NA	NA	NA	NA	NA	NA
ENSECAT00000006621	ENSG00000138131	LOXL4	lysyl oxidase-like 4 [Source:HGNC Symbol;Acc:17171]	3.11478	NA	NA	1.20774	NA	NA	-0.0839095	NA	NA	4.48518	NA	NA	3.44097	NA	NA	1.22498	7.6629e-08	1.63163e-06	1.50362	1.42454e-05	0.000254336	1.13746	9.59579e-05	0.0172544	-1.22056	0.0269346	0.146964	2.7656	1.58725e-14	1.71966e-12	2.66003	NA	NA	-0.0704428	NA	NA
ENSECAT00000007054	ENSG00000166024	R3HCC1L	R3H domain and coiled-coil containing 1-like [Source:HGNC Symbol;Acc:23512]	0.284556	0.115152	0.353145	-0.451804	0.0148598	0.0955206	-0.151116	0.51159	0.852783	-0.180889	0.353789	0.723436	0.430805	0.0699438	0.256545	-0.595515	0.0122932	0.0596398	-0.928988	0.00840393	0.0447936	0.352792	0.236213	0.992479	-0.226221	0.535756	0.830836	-0.455629	0.0345981	0.122756	-0.657911	0.0191786	0.0814139	0.21517	0.337896	0.670643
ENSECAT00000007808	ENSG00000095713	CRTAC1	cartilage acidic protein 1 [Source:HGNC Symbol;Acc:14882]	2.73786	NA	NA	-1.89679	NA	NA	4.18094	NA	NA	0.860769	NA	NA	-0.666193	0.329663	0.69246	1.79388	0.00669049	0.0363589	1.06655	0.0485507	0.166306	0.667606	0.097692	0.992479	1.9262	0.00545498	0.0450253	2.12294	1.39275e-16	2.12573e-14	-1.01793	0.137219	0.33654	2.76733	NA	NA
ENSECAT00000008102	ENSG00000155265	GOLGA7B	golgin A7 family, member B [Source:HGNC Symbol;Acc:31668]	NA	NA	NA	NA	NA	NA	NA	NA	NA	NA	NA	NA	NA	NA	NA	NA	NA	NA	-0.198765	0.802084	0.881754	-0.0549561	0.764218	0.992479	-0.0475091	0.945762	0.97303	-0.47825	0.488616	0.714423	-0.16933	0.846132	0.921481	-0.357912	0.594396	0.847462
ENSECAT00000029035	ENSG00000120057	SFRP5	secreted frizzled-related protein 5 [Source:HGNC Symbol;Acc:10779]	0.0922266	0.695502	0.866604	-0.00845918	0.978023	0.998292	0.0510551	0.807465	0.924087	0.0670416	0.696411	0.866759	NA	NA	NA	0.0453788	0.797659	0.915816	-1.45231	0.098727	0.272404	-0.0781165	0.778068	0.993786	-3.30591	2.54512e-05	0.000507897	-2.03812	0.00871067	0.0436682	2.2272	0.00172877	0.0117874	-4.06497	9.89048e-09	2.81143e-07
ENSECAT00000008350	ENSG00000155256	ZFYVE27	zinc finger, FYVE domain containing 27 [Source:HGNC Symbol;Acc:26559]	0.330456	0.177641	0.471597	-0.1584	0.492858	0.86028	-0.0651119	0.825779	0.932756	0.161392	0.314556	0.683281	0.379985	0.0839281	0.291816	-0.200354	0.317976	0.65242	-0.879938	0.0268625	0.108085	-0.141624	0.661078	0.992479	-0.526488	0.137958	0.423514	-0.959029	0.000857285	0.00693456	-0.308882	0.279888	0.530458	-0.649726	0.00234776	0.0192061
ENSECAT00000008381	ENSG00000119986	AVPI1	arginine vasopressin-induced 1 [Source:HGNC Symbol;Acc:30898]	1.89308	4.50983e-19	4.25246e-17	-0.898659	0.000116497	0.00176645	3.26614	1.27466e-44	5.67739e-42	0.966165	6.65569e-07	1.51553e-05	-1.38227	3.13291e-14	1.88242e-12	2.35461	1.10746e-27	1.92575e-25	-0.0501698	0.886023	0.934443	-0.283356	0.11932	0.992479	0.784907	0.0141748	0.0926837	-0.259503	0.418029	0.661194	-0.758047	0.0592404	0.18809	0.539974	0.0630104	0.247808
ENSECAT00000008675	ENSG00000155252	PI4K2A	phosphatidylinositol 4-kinase type 2 alpha [Source:HGNC Symbol;Acc:30031]	1.00656	8.95659e-08	2.02903e-06	-0.432527	0.0149412	0.0958765	0.548939	0.00612134	0.0379681	0.550275	0.00982566	0.0649138	0.4606	0.0574838	0.222552	0.110004	0.631643	0.915816	0.0114411	0.974557	0.98484	-0.14888	0.625524	0.992479	0.170627	0.596555	0.862069	-0.0846571	0.781666	0.872831	-0.130731	0.640228	0.840012	0.0541427	0.830818	0.928399
ENSECAT00000008868	ENSG00000171160	MORN4	MORN repeat containing 4 [Source:HGNC Symbol;Acc:24001]	0.673802	0.00550373	0.0344413	-0.0736608	0.738527	0.90047	-0.174234	0.550399	0.87978	0.57637	0.0205539	0.11445	0.825648	0.00957455	0.055697	-0.239815	0.412986	0.757411	-0.300295	0.656352	0.81568	0.487345	0.290171	0.992479	-0.831074	0.185479	0.501071	0.511977	0.292372	0.534266	0.660253	0.156664	0.367092	-0.115049	0.793342	0.913668
ENSECAT00000009027	ENSG00000241935	HOGA1	4-hydroxy-2-oxoglutarate aldolase 1 [Source:HGNC Symbol;Acc:25155]	2.43866	3.56464e-08	8.69908e-07	-0.956314	0.00578206	0.0462126	0.644765	0.19029	0.498217	1.32934	0.00555463	0.0417291	1.34343	0.0360441	0.155978	-0.212481	0.694113	0.915816	-1.60841	0.0208754	0.0893395	0.896063	0.0546305	0.878954	-2.77007	8.14353e-06	0.000188657	-0.147947	0.796008	0.880896	1.28372	0.0139625	0.0638928	-1.38821	0.00644713	0.0441302
ENSECAT00000009274	ENSG00000165887	ANKRD2	ankyrin repeat domain 2 (stretch responsive muscle) [Source:HGNC Symbol;Acc:495]	-0.0147052	0.979012	0.98995	0.441868	0.367946	0.768383	0.165735	0.819107	0.92954	0.398323	0.396739	0.758971	-0.166561	0.801778	0.920682	0.544055	0.383844	0.726233	-1.224	0.0378198	0.13953	0.198755	0.642447	0.992479	-1.51763	0.00275064	0.0264252	-0.93132	0.0572327	0.17664	0.303001	0.516083	0.761014	-1.27107	0.00068034	0.00665735
ENSECAT00000009383	ENSG00000165886	UBTD1	ubiquitin domain containing 1 [Source:HGNC Symbol;Acc:25683]	0.35671	0.103937	0.329836	0.303667	0.120723	0.419007	0.780257	0.00399626	0.0268528	0.647291	0.000183458	0.00232849	-0.421655	0.0946824	0.3168	1.08594	7.06948e-07	1.20915e-05	0.695873	0.12045	0.31208	-0.197876	0.536922	0.992479	0.0412811	0.916606	0.96501	0.56222	0.170194	0.379682	0.717734	0.119257	0.305194	-0.127866	0.721254	0.874124
ENSECAT00000010246	ENSG00000155229	MMS19	MMS19 nucleotide excision repair homolog (S. cerevisiae) [Source:HGNC Symbol;Acc:13824]	-0.0443923	0.859587	0.947613	0.0338735	0.884637	0.966934	0.171699	0.560535	0.888563	-0.0217128	0.903374	0.960971	-0.190632	0.389708	0.752077	0.178014	0.37418	0.715591	0.30429	0.558274	0.76647	-0.0473435	0.899182	0.99421	0.0945097	0.821549	0.915437	0.30085	0.489491	0.715352	0.234558	0.569848	0.798259	0.081261	0.780764	0.906668
ENSECAT00000010498	ENSG00000155229	MMS19	MMS19 nucleotide excision repair homolog (S. cerevisiae) [Source:HGNC Symbol;Acc:13824]	0.0160903	0.962879	0.982074	0.139157	0.763986	0.914074	-1.3871	0.0165962	0.0836519	0.135495	0.758031	0.90042	1.34499	0.0143852	0.0767147	-1.16912	0.0438918	0.161943	-0.594075	0.502867	0.73581	0.00552157	0.988881	0.998948	-1.23794	0.0406609	0.193808	-0.421551	0.5986	0.784797	0.40951	0.614173	0.819925	-0.962138	0.201919	0.51819
ENSECAT00000010500	ENSG00000155229	MMS19	MMS19 nucleotide excision repair homolog (S. cerevisiae) [Source:HGNC Symbol;Acc:13824]	-0.120851	NA	NA	-0.336681	0.377764	0.775843	0.269412	0.54123	0.871755	-0.0932377	NA	NA	-0.135525	0.633855	0.89979	NA	NA	NA	-0.702601	NA	NA	-0.922617	0.0209943	0.633277	2.71903	0.00122018	0.0140007	-2.74668	0.000648843	0.00550945	-3.25276	0.000291171	0.00255485	NA	NA	NA
ENSECAT00000010382	ENSG00000155229	MMS19	MMS19 nucleotide excision repair homolog (S. cerevisiae) [Source:HGNC Symbol;Acc:13824]	NA	NA	NA	NA	NA	NA	-0.0707193	0.747797	0.924087	NA	NA	NA	0.0601976	0.744591	0.89979	-0.0701692	0.716842	0.915816	NA	NA	NA	NA	NA	NA	NA	NA	NA	NA	NA	NA	NA	NA	NA	NA	NA	NA
ENSECAT00000010467	ENSG00000155229	MMS19	MMS19 nucleotide excision repair homolog (S. cerevisiae) [Source:HGNC Symbol;Acc:13824]	0.341186	0.135291	0.396322	-0.163645	0.375172	0.775255	0.229784	0.311177	0.663081	0.166488	0.370191	0.737921	0.116717	0.597446	0.89979	0.0462481	0.776138	0.915816	-0.343015	0.370253	0.618361	0.149462	0.625671	0.992479	-0.528855	0.0997781	0.349106	-0.0955644	0.755794	0.853135	0.232381	0.443995	0.703952	-0.323453	0.146982	0.427907
ENSECAT00000010893	ENSG00000171307	ZDHHC16	zinc finger, DHHC-type containing 16 [Source:HGNC Symbol;Acc:20714]	0.684949	0.00210925	0.0157299	-0.0225877	0.890971	0.970037	0.0755979	0.748156	0.924087	0.652851	0.000367244	0.00423369	0.602118	0.0170753	0.0877111	0.036207	0.839182	0.938644	-0.182302	0.577631	0.781476	-0.145058	0.568767	0.992479	-0.0784304	0.844192	0.929946	-0.256688	0.366992	0.612777	-0.0608699	0.87515	0.937544	-0.177649	0.607863	0.847462
ENSECAT00000011077	ENSG00000171311	EXOSC1	exosome component 1 [Source:HGNC Symbol;Acc:17286]	0.178623	0.315614	0.663578	-0.200129	0.278498	0.68223	0.183614	0.395206	0.750985	-0.0349296	0.803852	0.927985	-0.00105307	0.994955	0.996701	-0.0160941	0.928316	0.975753	0.560793	0.0743582	0.224121	-0.197036	0.462861	0.992479	0.668161	0.0287245	0.153459	0.433056	0.0514588	0.163338	-0.0720428	0.760725	0.875159	0.521136	0.00646475	0.0442073
ENSECAT00000011185	ENSG00000226784	PGAM4	phosphoglycerate mutase family member 4 [Source:HGNC Symbol;Acc:21731]	-1.4736	1.01626e-12	4.88073e-11	1.47564	1.6286e-19	1.89897e-17	-1.42744	5.58355e-09	1.6501e-07	-0.0216199	0.914395	0.962901	-0.0421892	0.870143	0.950805	0.0342846	0.883332	0.959654	1.25581	0.00628376	0.0358564	-0.421712	0.193563	0.992479	-1.06277	0.00734655	0.0562494	0.869309	0.0477625	0.155321	2.34435	7.86149e-07	1.27633e-05	-1.47825	9.82729e-05	0.00124324
ENSECAT00000012119	ENSG00000052749	RRP12	ribosomal RNA processing 12 homolog (S. cerevisiae) [Source:HGNC Symbol;Acc:29100]	0.227528	0.259684	0.596764	-0.200091	0.233411	0.621438	0.144324	0.575592	0.898177	0.0159748	0.919925	0.96493	0.0792864	0.743084	0.89979	-0.0452206	0.837226	0.937182	-0.174035	0.749395	0.8471	-0.167234	0.701012	0.992479	-0.210262	0.680698	0.878513	-0.321916	0.510178	0.728775	0.0781736	0.858205	0.927864	-0.38865	0.395903	0.721711
ENSECAT00000012344	ENSG00000213390	ARHGAP19	Rho GTPase activating protein 19 [Source:HGNC Symbol;Acc:23724]	0.831605	0.132878	0.390842	-0.792516	0.13292	0.445719	0.982869	0.139041	0.407751	0.0170968	0.972291	0.989599	-0.168554	0.787921	0.914427	0.193064	0.751031	0.915816	-1.29238	0.0267826	0.107846	0.714204	0.090215	0.992479	-0.664167	0.197028	0.518227	-0.353606	0.483801	0.710762	-0.65153	0.193372	0.420849	0.296802	0.485346	0.797187
ENSECAT00000013853	ENSG00000187122	SLIT1	slit homolog 1 (Drosophila) [Source:HGNC Symbol;Acc:11085]	NA	NA	NA	NA	NA	NA	NA	NA	NA	NA	NA	NA	NA	NA	NA	NA	NA	NA	0.316588	0.6727	0.828546	-0.121864	0.685545	0.992479	0.930185	0.196534	0.517256	0.139767	0.850226	0.910723	-0.725808	0.312146	0.567725	1.41814	0.0597294	0.239068
ENSECAT00000013942	ENSG00000187122	SLIT1	slit homolog 1 (Drosophila) [Source:HGNC Symbol;Acc:11085]	NA	NA	NA	NA	NA	NA	NA	NA	NA	NA	NA	NA	NA	NA	NA	NA	NA	NA	-0.175054	0.822319	0.895813	-0.236758	0.332364	0.992479	0.780773	0.254211	0.591808	-0.899398	0.188533	0.406372	-1.06838	0.181379	0.40248	NA	NA	NA
ENSECAT00000013843	ENSG00000187122	SLIT1	slit homolog 1 (Drosophila) [Source:HGNC Symbol;Acc:11085]	NA	NA	NA	NA	NA	NA	NA	NA	NA	NA	NA	NA	NA	NA	NA	NA	NA	NA	NA	NA	NA	NA	NA	NA	NA	NA	NA	NA	NA	NA	NA	NA	NA	NA	NA	NA
ENSECAT00000014029	ENSG00000155640	C10orf12	chromosome 10 open reading frame 12 [Source:HGNC Symbol;Acc:23420]	-0.295287	0.259426	0.596597	0.0773451	0.773074	0.917889	0.0810752	0.810833	0.924161	-0.233076	0.175212	0.498026	-0.354481	0.136111	0.406044	0.142601	0.570743	0.884684	-1.42892	3.52206e-07	1.04864e-05	0.345327	0.246438	0.992479	0.120825	0.690791	0.878513	-0.947458	0.0025802	0.0167761	-1.51146	1.57944e-08	3.51139e-07	0.542056	0.0849259	0.302275
ENSECAT00000014109	ENSG00000196233	LCOR	ligand dependent nuclear receptor corepressor [Source:HGNC Symbol;Acc:29503]	-0.237848	0.351931	0.70317	-0.231104	0.334027	0.733966	-0.20079	0.572587	0.897677	-0.485283	0.0187894	0.106696	-0.0238079	0.940341	0.97956	-0.439433	0.14619	0.392969	-1.36641	4.95197e-05	0.000725242	0.466835	0.142678	0.992479	-0.567395	0.200773	0.524039	-0.763323	0.0077251	0.0397568	-0.754484	0.0444176	0.15327	-0.00711716	0.985427	0.999353
ENSECAT00000001026	---	---	---	0.110514	0.666405	0.866604	0.108925	0.805705	0.932323	0.0620911	0.787231	0.924087	0.23586	0.448431	0.801681	NA	NA	NA	0.198653	0.576272	0.884684	-0.440891	0.470137	0.70682	0.0304661	0.756914	0.992479	-0.172867	0.665833	0.878513	-0.399437	0.509892	0.728566	-0.302812	0.668826	0.853097	-0.119193	0.817608	0.924345
ENSECAT00000003930	---	---	---	NA	NA	NA	NA	NA	NA	NA	NA	NA	NA	NA	NA	NA	NA	NA	NA	NA	NA	NA	NA	NA	NA	NA	NA	NA	NA	NA	NA	NA	NA	NA	NA	NA	NA	NA	NA
ENSECAT00000014147	---	---	---	-0.0563041	0.928203	0.969042	0.158677	0.780949	0.922306	-0.22587	0.757335	0.924087	0.0843864	0.863183	0.952736	0.136657	0.828716	0.930497	-0.0243273	0.969089	0.98485	-3.11383	8.97043e-05	0.00117174	0.902335	0.045117	0.822273	-1.96534	0.0162368	0.102233	-1.37255	0.0113224	0.0533346	-0.947346	0.130853	0.326049	-0.41573	0.482313	0.794142
ENSECAT00000014285	ENSG00000155629	PIK3AP1	phosphoinositide-3-kinase adaptor protein 1 [Source:HGNC Symbol;Acc:30034]	NA	NA	NA	0.499074	0.267471	0.669117	NA	NA	NA	0.384467	0.307902	0.676538	NA	NA	NA	0.325297	0.453753	0.79354	-0.000146552	NA	NA	-0.496625	0.232828	0.992479	2.66217	2.69687e-07	9.22723e-06	-0.487851	NA	NA	-2.45081	NA	NA	2.02431	0.000181139	0.00212992
ENSECAT00000014716	ENSG00000077147	TM9SF3	transmembrane 9 superfamily member 3 [Source:HGNC Symbol;Acc:21529]	0.0604135	0.740732	0.890678	-0.025559	0.854702	0.95125	0.20913	0.239695	0.571935	0.0213498	0.88216	0.953881	-0.14938	0.398575	0.756113	0.180032	0.158303	0.4136	0.452963	0.116092	0.304278	-0.231498	0.292204	0.992479	0.0350472	0.890865	0.95483	0.299915	0.18634	0.403017	0.476525	0.0659919	0.203282	-0.160304	0.297357	0.634435
ENSECAT00000015970	ENSG00000095587	TLL2	tolloid-like 2 [Source:HGNC Symbol;Acc:11844]	-0.129308	0.803248	0.925619	0.575056	0.329949	0.730695	-0.260576	0.659695	0.924087	0.380923	0.47925	0.823841	0.189734	0.749511	0.89979	0.135337	0.839029	0.938585	-1.54173	0.0558437	0.182993	-0.164541	0.699735	0.992479	-0.852106	0.305517	0.655526	-1.85616	0.0107384	0.0511585	-0.445901	0.587735	0.805531	-1.2078	0.119207	0.374479
ENSECAT00000029254	---	---	---	NA	NA	NA	NA	NA	NA	NA	NA	NA	NA	NA	NA	NA	NA	NA	NA	NA	NA	NA	NA	NA	NA	NA	NA	NA	NA	NA	NA	NA	NA	NA	NA	NA	NA	NA	NA
ENSECAT00000016010	ENSG00000197430	OPALIN	oligodendrocytic myelin paranodal and inner loop protein [Source:HGNC Symbol;Acc:20707]	NA	NA	NA	NA	NA	NA	-0.0707193	0.747797	0.924087	NA	NA	NA	0.0601976	0.744591	0.89979	-0.0701692	0.716842	0.915816	0.129141	0.721702	0.845113	-0.0445245	0.686854	0.992479	0.0366195	0.938346	0.971212	NA	NA	NA	0.113644	0.749324	0.86802	-0.138641	0.675994	0.847462
ENSECAT00000016457	ENSG00000107447	DNTT	DNA nucleotidylexotransferase [Source:HGNC Symbol;Acc:2983]	NA	NA	NA	0.0804845	0.69221	0.876522	NA	NA	NA	0.0670416	0.696411	0.866759	NA	NA	NA	0.0453788	0.797659	0.915816	-0.368482	0.518035	0.743597	NA	NA	NA	NA	NA	NA	-0.386362	0.44942	0.688201	-0.444518	0.461787	0.720515	NA	NA	NA
ENSECAT00000016724	ENSG00000095585	BLNK	B-cell linker [Source:HGNC Symbol;Acc:14211]	NA	NA	NA	0.614289	0.200523	0.570919	NA	NA	NA	0.497926	0.223789	0.573972	NA	NA	NA	0.439758	0.362229	0.702029	-0.691865	0.265847	0.512175	-0.123964	0.783779	0.99421	1.47418	0.0620379	0.256318	-0.813509	0.101744	0.267439	-2.24842	0.00339255	0.0205961	1.42084	0.0490515	0.209262
ENSECAT00000016733	ENSG00000095585	BLNK	B-cell linker [Source:HGNC Symbol;Acc:14211]	0.576289	0.362489	0.714134	-0.941699	0.107684	0.387473	0.954304	0.166035	0.458521	-0.130642	0.67233	0.866759	-0.109388	0.683038	0.89979	0.0453788	0.797659	0.915816	NA	NA	NA	0.184533	0.414289	0.992479	NA	NA	NA	0.579456	0.343239	0.586531	NA	NA	NA	0.670909	0.280224	0.614496
ENSECAT00000003961	---	---	---	-0.0434604	0.887021	0.958905	-0.269104	0.282516	0.686104	0.173943	0.704138	0.924087	-0.3123	0.319299	0.688809	-0.218062	0.648844	0.89979	-0.0723245	0.871508	0.955548	-0.579897	0.229773	0.468991	-0.0506091	0.891269	0.99421	0.425252	0.302721	0.652843	-0.539335	0.255866	0.492454	-0.960363	0.0397658	0.140984	0.41187	0.321138	0.653505
ENSECAT00000016752	---	---	---	-0.349176	0.0790123	0.270245	-0.11347	0.438772	0.8183	-0.186675	0.480834	0.826136	-0.472795	0.0106985	0.0691371	-0.154239	0.577391	0.89667	-0.287851	0.238491	0.545603	-0.717935	0.091678	0.258831	0.0222925	0.953874	0.994365	0.0333016	0.93853	0.971212	-0.589175	0.192446	0.411499	-0.717913	0.0955139	0.263359	0.11056	0.808802	0.920953
ENSECAT00000016852	ENSG00000107443	CCNJ	cyclin J [Source:HGNC Symbol;Acc:23434]	-0.0884162	0.716233	0.875036	-0.0722087	0.751234	0.906708	0.371322	0.332674	0.687964	-0.175981	0.364756	0.734758	-0.460502	0.190509	0.504616	0.314594	0.35113	0.688576	-0.362872	0.398536	0.645436	-0.127474	0.703532	0.992479	0.566547	0.149185	0.441461	-0.430722	0.25437	0.490988	-0.888311	0.0268844	0.104513	0.479591	0.138221	0.411266
ENSECAT00000016876	ENSG00000188649	CC2D2B	coiled-coil and C2 domain containing 2B [Source:HGNC Symbol;Acc:31666]	NA	NA	NA	NA	NA	NA	NA	NA	NA	NA	NA	NA	NA	NA	NA	NA	NA	NA	-1.74776	0.0384636	0.141029	0.198337	0.637842	0.992479	0.903064	0.205187	0.53018	-1.4047	0.0413405	0.14017	-3.35717	0.000135982	0.00131916	1.85219	0.0185166	0.102371
ENSECAT00000016894	ENSG00000188649	CC2D2B	coiled-coil and C2 domain containing 2B [Source:HGNC Symbol;Acc:31666]	NA	NA	NA	NA	NA	NA	NA	NA	NA	NA	NA	NA	NA	NA	NA	NA	NA	NA	0.900523	0.311437	0.561987	-0.293093	0.497228	0.992479	1.75288	0.0334181	0.169328	0.386364	0.618509	0.800015	-0.39891	0.490201	0.739562	1.25439	0.0928945	0.319767
ENSECAT00000016997	ENSG00000173088	C10orf131	chromosome 10 open reading frame 131 [Source:HGNC Symbol;Acc:31667]	NA	NA	NA	NA	NA	NA	NA	NA	NA	NA	NA	NA	NA	NA	NA	NA	NA	NA	-0.0812834	0.909567	0.949689	0.0207928	0.964269	0.994782	2.28393	0.00622901	0.0497697	0.0321112	0.959848	0.982509	-2.66975	0.00222216	0.0145132	2.59901	0.00067007	0.00656706
ENSECAT00000017006	---	---	---	-0.0497384	0.892428	0.958905	0.150033	0.733878	0.898294	-0.0958519	0.803219	0.924087	0.0576642	0.87905	0.953881	0.053887	0.873294	0.950926	-0.0522026	0.90884	0.969904	-1.07094	0.215997	0.450416	0.0856763	0.736197	0.992479	-0.883622	0.262644	0.602761	-0.910218	0.256028	0.492506	0.0200463	0.982243	0.99229	-0.824929	0.290404	0.625347
ENSECAT00000017357	ENSG00000138185	ENTPD1	ectonucleoside triphosphate diphosphohydrolase 1 [Source:HGNC Symbol;Acc:3363]	-2.42197	0.000273449	0.00272541	0.735682	0.147152	0.474025	NA	NA	NA	-0.519034	0.353097	0.723181	-1.77905	0.00888532	0.0525241	0.534097	0.300085	0.6313	-0.742818	0.229097	0.467803	-0.170567	0.694037	0.992479	2.78079	4.88601e-07	1.55856e-05	-0.860524	0.154391	0.356091	-3.4492	3.47539e-08	7.19072e-07	2.53096	7.22967e-06	0.00012051
ENSECAT00000017307	ENSG00000138185	ENTPD1	ectonucleoside triphosphate diphosphohydrolase 1 [Source:HGNC Symbol;Acc:3363]	-0.370232	0.430314	0.777733	-0.0862908	0.679631	0.876522	0.0495522	0.810373	0.924087	-0.322542	0.33755	0.707687	-0.226523	0.538779	0.866914	NA	NA	NA	-0.251467	0.697229	0.844408	-0.136332	0.765315	0.992479	2.23865	0.00427006	0.0372154	-0.377817	0.506006	0.725641	-2.60802	0.00105846	0.00771434	2.11863	0.00395768	0.0298128
ENSECAT00000017557	ENSG00000119977	TCTN3	tectonic family member 3 [Source:HGNC Symbol;Acc:24519]	NA	NA	NA	NA	NA	NA	-0.131235	NA	NA	NA	NA	NA	0.10609	NA	NA	-0.103625	NA	NA	NA	NA	NA	NA	NA	NA	NA	NA	NA	NA	NA	NA	NA	NA	NA	NA	NA	NA
ENSECAT00000017548	ENSG00000119977	TCTN3	tectonic family member 3 [Source:HGNC Symbol;Acc:24519]	0.035818	0.911971	0.962317	-0.16317	0.662038	0.876522	-0.168259	0.781891	0.924087	-0.142145	0.666252	0.866759	0.215526	0.692255	0.89979	-0.3103	0.581108	0.88699	0.246066	0.477097	0.71362	-0.0273827	0.923897	0.99421	-0.199221	0.542862	0.832129	0.296974	0.360696	0.606189	0.49421	0.143373	0.34617	-0.181873	0.537176	0.834024
ENSECAT00000001070	---	---	---	NA	NA	NA	NA	NA	NA	NA	NA	NA	NA	NA	NA	NA	NA	NA	NA	NA	NA	0.129141	0.721702	0.845113	-0.0445245	0.686854	0.992479	0.13348	0.690954	0.878513	NA	NA	NA	NA	NA	NA	NA	NA	NA
ENSECAT00000018393	ENSG00000059573	ALDH18A1	aldehyde dehydrogenase 18 family, member A1 [Source:HGNC Symbol;Acc:9722]	-0.929154	8.46437e-07	1.57809e-05	0.571789	0.00269349	0.0252273	-0.42592	0.00910963	0.0521303	-0.365788	0.0472643	0.211269	-0.510934	0.00203827	0.0159175	0.155522	0.36186	0.701675	0.588342	0.106196	0.286718	-0.428512	0.13676	0.992479	-0.222998	0.643687	0.878513	0.216116	0.470194	0.704702	0.829161	0.0789462	0.230263	-0.612816	0.158872	0.447967
ENSECAT00000020734	ENSG00000095637	SORBS1	sorbin and SH3 domain containing 1 [Source:HGNC Symbol;Acc:14565]	-0.724279	0.270087	0.60887	0.237559	0.702284	0.883273	-0.730083	0.337328	0.693221	-0.706499	0.0625589	0.256568	-0.159266	0.791892	0.915894	-0.417603	0.495531	0.83211	-2.56453	3.85243e-08	1.46632e-06	0.187226	0.650457	0.992479	0.256081	0.608844	0.866542	-2.29987	7.3885e-10	3.78661e-08	-2.91086	8.97097e-17	6.29364e-15	0.559394	0.161606	0.452948
ENSECAT00000020754	ENSG00000095637	SORBS1	sorbin and SH3 domain containing 1 [Source:HGNC Symbol;Acc:14565]	NA	NA	NA	NA	NA	NA	NA	NA	NA	NA	NA	NA	NA	NA	NA	NA	NA	NA	-3.55403	NA	NA	-0.18989	0.43522	0.992479	0.10406	0.894296	0.956805	-5.39987	NA	NA	-4.48929	2.36351e-09	6.02596e-08	-0.875398	0.239505	0.566806
ENSECAT00000020722	ENSG00000095637	SORBS1	sorbin and SH3 domain containing 1 [Source:HGNC Symbol;Acc:14565]	NA	NA	NA	NA	NA	NA	NA	NA	NA	NA	NA	NA	NA	NA	NA	NA	NA	NA	NA	NA	NA	NA	NA	NA	NA	NA	NA	NA	NA	NA	NA	NA	NA	NA	NA	NA
ENSECAT00000020760	ENSG00000095637	SORBS1	sorbin and SH3 domain containing 1 [Source:HGNC Symbol;Acc:14565]	-1.71323	3.33045e-05	0.000431832	1.5783	0.000432196	0.00545366	-0.819929	0.164185	0.455225	-0.056445	0.887897	0.953881	-0.741292	0.127783	0.388618	0.700307	0.181817	0.453336	-1.62104	0.000172348	0.0020077	-0.198134	0.453911	0.992479	1.01722	0.000825068	0.0101465	-1.75562	9.14625e-06	0.000156121	-2.59297	2.17268e-10	6.52944e-09	0.861269	0.000306287	0.00335707
ENSECAT00000022072	---	---	---	-0.159158	0.586904	0.863299	0.31675	0.403026	0.789637	-0.175037	0.60378	0.90715	0.0298464	0.937709	0.973349	0.0858633	0.814229	0.923914	-0.145242	0.758733	0.915816	-5.06931	2.14594e-18	6.19401e-16	0.930518	0.0465949	0.832519	-1.13937	0.145536	0.436566	-3.60878	4.08235e-21	1.06972e-18	-3.72308	8.43374e-13	3.55947e-11	0.226403	0.70496	0.864983
ENSECAT00000022293	ENSG00000107438	PDLIM1	PDZ and LIM domain 1 [Source:HGNC Symbol;Acc:2067]	0.527812	NA	NA	0.824822	NA	NA	1.26026	0.00304319	0.0215314	1.39696	3.7947e-07	8.9173e-06	-0.757563	0.0233669	0.111938	2.24047	1.47509e-16	1.10368e-14	1.05648	0.00155436	0.0119728	-0.596572	0.0358169	0.763871	3.53143	8.99302e-15	1.40196e-12	0.499187	0.00134357	0.00994835	-2.58127	6.32951e-12	2.38194e-10	3.0311	1.18417e-16	9.70718e-15
ENSECAT00000023504	---	---	---	-0.243586	0.708147	0.869908	1.11376	0.0723763	0.299033	0.0897334	0.87485	0.955817	0.800575	0.152437	0.459086	-0.270411	0.647706	0.89979	0.966819	0.147517	0.395429	-1.08068	0.0503331	0.170584	-0.0130491	0.977296	0.996853	1.61747	0.0227395	0.129885	-0.98564	0.0669104	0.197467	-2.78226	8.03256e-06	0.000104537	1.64639	0.0126081	0.075446
ENSECAT00000000197	---	---	---	-0.0471016	0.898301	0.958905	-0.0880299	0.676438	0.876522	-0.300639	0.588703	0.901419	-0.111259	0.593424	0.861937	0.197891	0.680211	0.89979	-0.396664	0.344062	0.679799	-1.48099	0.0965088	0.268278	0.150355	0.580584	0.992479	-0.658888	0.411914	0.746239	-0.836336	0.298495	0.540514	-0.885161	0.299547	0.55341	-0.116766	0.882479	0.953156
ENSECAT00000000289	---	---	---	NA	NA	NA	NA	NA	NA	NA	NA	NA	NA	NA	NA	NA	NA	NA	NA	NA	NA	-0.682237	0.340469	0.588209	NA	NA	NA	NA	NA	NA	-0.740446	0.248218	0.483397	-0.836447	0.262451	0.508509	NA	NA	NA
ENSECAT00000000309	---	---	---	NA	NA	NA	NA	NA	NA	NA	NA	NA	NA	NA	NA	NA	NA	NA	NA	NA	NA	NA	NA	NA	0.0304661	0.756914	0.992479	NA	NA	NA	0.104575	0.733354	0.837627	NA	NA	NA	0.137772	0.677205	0.847462
ENSECAT00000002042	ENSG00000165841	CYP2C19	cytochrome P450, family 2, subfamily C, polypeptide 19 [Source:HGNC Symbol;Acc:2621]	0.0901482	0.698981	0.866604	0.000115725	0.999701	0.999824	0.0495522	0.810373	0.924087	0.0712352	0.687117	0.866759	NA	NA	NA	0.048543	0.790627	0.915816	-1.28353	0.149439	0.359199	-0.0623739	0.76545	0.992479	-0.00296905	0.996243	0.997976	-1.51939	0.0592225	0.181044	-0.997415	0.268187	0.516037	-0.193592	0.73799	0.882854
ENSECAT00000005523	ENSG00000165841	CYP2C19	cytochrome P450, family 2, subfamily C, polypeptide 19 [Source:HGNC Symbol;Acc:2621]	NA	NA	NA	NA	NA	NA	NA	NA	NA	NA	NA	NA	NA	NA	NA	NA	NA	NA	0.0894366	0.914568	0.9529	-0.124113	0.757676	0.992479	0.814783	0.331769	0.682294	-0.14465	0.856851	0.914927	-0.854093	0.327525	0.583926	0.465709	0.549795	0.844492
ENSECAT00000007562	ENSG00000165841	CYP2C19	cytochrome P450, family 2, subfamily C, polypeptide 19 [Source:HGNC Symbol;Acc:2621]	2.10215	0.000771651	0.00679913	-2.32002	0.00011464	0.00174547	3.57817	1.11798e-06	2.1168e-05	-0.19822	0.700594	0.869462	-0.646868	0.2402	0.580663	0.50864	0.317402	0.651454	0.0719557	0.897569	0.942119	-0.289974	0.509073	0.992479	1.31053	0.0935598	0.335617	-0.230211	0.637056	0.813084	-1.31909	0.0996753	0.271198	1.02738	0.167561	0.463643
ENSECAT00000009253	ENSG00000165841	CYP2C19	cytochrome P450, family 2, subfamily C, polypeptide 19 [Source:HGNC Symbol;Acc:2621]	NA	NA	NA	NA	NA	NA	NA	NA	NA	NA	NA	NA	NA	NA	NA	NA	NA	NA	0.223138	0.789099	0.874191	-0.0970779	0.789035	0.99421	-2.32407	0.00441354	0.038177	0.103943	0.886935	0.934438	2.59075	0.00336806	0.020482	-2.55274	0.000907887	0.00855574
ENSECAT00000011503	ENSG00000165841	CYP2C19	cytochrome P450, family 2, subfamily C, polypeptide 19 [Source:HGNC Symbol;Acc:2621]	0.310926	0.449942	0.788685	-0.32389	0.392789	0.786297	0.217972	0.598818	0.905796	NA	NA	NA	NA	NA	NA	NA	NA	NA	-4.73247	4.13736e-09	1.94531e-07	0.210807	0.549776	0.992479	0.23769	0.585351	0.857472	-4.43676	2.16944e-10	1.25704e-08	-5.87541	3.28106e-13	1.45736e-11	1.41589	0.0634016	0.248642
ENSECAT00000014421	ENSG00000165841	CYP2C19	cytochrome P450, family 2, subfamily C, polypeptide 19 [Source:HGNC Symbol;Acc:2621]	0.925993	0.156196	0.436156	-0.639169	0.30428	0.707618	0.816472	0.262421	0.601447	0.285091	0.543038	0.861937	-0.00759614	0.980148	0.988482	0.290811	0.602944	0.899244	-0.00662751	0.993489	0.996573	-0.129426	0.571752	0.992479	0.525823	0.428439	0.76094	-0.572063	0.42674	0.66803	-0.89904	0.2843	0.535609	0.120715	0.816468	0.924345
ENSECAT00000020327	ENSG00000119969	HELLS	helicase, lymphoid-specific [Source:HGNC Symbol;Acc:4861]	0.918263	NA	NA	-0.437304	NA	NA	-0.145476	NA	NA	0.525831	0.0234507	0.126215	1.19236	0.000700507	0.00656514	-0.680156	0.0319665	0.12684	-1.15086	0.0145975	0.0681722	0.0502296	0.893917	0.99421	0.0548081	0.906132	0.95939	-1.01018	0.00289838	0.0183763	-1.17969	0.00114972	0.00827415	0.169773	0.562455	0.847462
ENSECAT00000028321	ENSG00000223255	RN7SKP274	RNA, 7SK small nuclear pseudogene 274 [Source:HGNC Symbol;Acc:45998]	0.151783	0.813037	0.930173	-0.108266	0.847018	0.948077	0.333276	0.568478	0.894435	0.00944481	0.985612	0.994608	-0.339053	0.548284	0.874382	0.248684	0.61556	0.909322	-1.38211	0.120771	0.312482	0.689887	0.0955805	0.992479	-0.34604	0.582117	0.85667	0.211061	0.773863	0.866246	-0.453384	0.613439	0.819888	0.580022	0.461645	0.777598
ENSECAT00000022880	ENSG00000108239	TBC1D12	TBC1 domain family, member 12 [Source:HGNC Symbol;Acc:29082]	0.175409	0.705488	0.869315	-0.0932514	NA	NA	1.35776	NA	NA	0.0299104	NA	NA	-1.16857	NA	NA	1.02241	NA	NA	0.746151	0.36368	0.612079	-0.454139	0.268	0.992479	3.23684	1.14476e-05	0.000254761	0.336615	NA	NA	-1.64934	0.0667306	0.204732	2.58133	0.000433042	0.00451595
ENSECAT00000022899	ENSG00000108239	TBC1D12	TBC1 domain family, member 12 [Source:HGNC Symbol;Acc:29082]	0.464952	0.037049	0.154959	-0.426194	0.198365	0.567682	0.615383	0.0227852	0.10746	0.00350737	0.991592	0.996698	-0.159917	0.591353	0.89979	0.199315	0.606302	0.901889	-0.00762079	0.992796	0.996248	0.061029	0.891702	0.99421	0.514732	0.512248	0.821865	0.229851	0.70471	0.837627	-0.613592	0.260519	0.507737	0.874474	0.0864091	0.30557
ENSECAT00000023542	ENSG00000173145	NOC3L	nucleolar complex associated 3 homolog (S. cerevisiae) [Source:HGNC Symbol;Acc:24034]	0.0889723	0.609485	0.863299	-0.31427	0.00444516	0.0373771	0.110445	0.481185	0.826326	-0.234577	0.157958	0.468283	-0.0287512	0.887785	0.959473	-0.200507	0.177168	0.446366	-0.0200813	0.970055	0.982563	-0.226355	0.608045	0.992479	0.326455	0.537455	0.83212	-0.252567	0.544685	0.759292	-0.331058	0.304259	0.559238	0.0752608	0.857998	0.940858
ENSECAT00000024720	ENSG00000138193	PLCE1	phospholipase C, epsilon 1 [Source:HGNC Symbol;Acc:17175]	-0.0867768	0.884601	0.95881	3.02653	5.17496e-09	1.98209e-07	-1.41244	0.0327306	0.142198	3.48089	7.72366e-30	1.70786e-27	1.63945	0.000136426	0.00157919	1.82933	4.57125e-08	1.01117e-06	2.30673	0.000588639	0.00551289	-0.360317	0.441074	0.992479	-0.0835842	0.903753	0.959188	1.79029	0.00256725	0.0167179	2.6007	3.53606e-06	4.94185e-05	-0.618654	0.33463	0.667274
ENSECAT00000001100	---	---	---	0.621774	0.336217	0.686539	0.61989	0.241038	0.6332	-0.657395	0.331993	0.686936	1.1105	0.0406685	0.189535	1.15001	0.085591	0.29554	-0.0396015	0.945459	0.978391	-2.19395	0.0104926	0.052978	0.281564	0.491624	0.992479	-1.88839	0.0218671	0.12681	-1.97427	0.00154916	0.0111403	-0.226949	0.749668	0.868362	-1.6729	0.00958529	0.0605576
ENSECAT00000026468	ENSG00000176273	SLC35G1	solute carrier family 35, member G1 [Source:HGNC Symbol;Acc:26607]	-2.41258	3.60318e-08	8.78123e-07	2.34471	4.7237e-14	3.29639e-12	0.781355	0.247187	0.581797	-0.23669	0.495818	0.832448	-2.90177	3.20453e-07	6.77476e-06	2.99607	2.44181e-10	7.98905e-09	-1.30483	0.0810196	0.238422	-1.16378	0.0128302	0.494992	1.02888	0.136827	0.421641	-3.27089	2.13253e-07	5.76112e-06	-2.55511	3.94379e-05	0.000433838	-0.954966	0.0738843	0.275986
ENSECAT00000026529	ENSG00000108231	LGI1	leucine-rich, glioma inactivated 1 [Source:HGNC Symbol;Acc:6572]	NA	NA	NA	NA	NA	NA	NA	NA	NA	NA	NA	NA	NA	NA	NA	NA	NA	NA	0.130729	0.874144	0.927381	0.0638186	0.835445	0.99421	0.517017	0.386112	0.729752	0.400588	0.612259	0.795275	-0.952861	0.219242	0.455089	1.2081	0.0989676	0.333132
ENSECAT00000000052	ENSG00000148690	FRA10AC1	fragile site, folic acid type, rare, fra(10)(q23.3) or fra(10)(q24.2) candidate 1 [Source:HGNC Symbol;Acc:1162]	-0.12472	0.642293	0.866604	0.236472	0.247793	0.641796	-0.368524	0.157229	0.443031	0.0954325	0.666492	0.866759	0.237561	0.388066	0.750514	-0.134271	0.498834	0.835467	0.270302	0.504802	0.73749	0.149118	0.681523	0.992479	-0.248222	0.604492	0.864844	0.517235	0.190903	0.409542	0.543084	0.228105	0.467213	-0.0267051	0.952807	0.994707
ENSECAT00000008880	ENSG00000095464	PDE6C	phosphodiesterase 6C, cGMP-specific, cone, alpha prime [Source:HGNC Symbol;Acc:8787]	NA	NA	NA	NA	NA	NA	NA	NA	NA	NA	NA	NA	NA	NA	NA	NA	NA	NA	-0.855003	0.312427	0.563176	-0.0548361	0.764637	0.992479	0.23769	0.585351	0.857472	-1.09319	0.147912	0.345453	-1.47368	0.0848544	0.242489	0.143366	0.670568	0.847462
ENSECAT00000017220	ENSG00000138207	RBP4	retinol binding protein 4, plasma [Source:HGNC Symbol;Acc:9922]	-1.93359	0.00369908	0.0248557	3.2171	1.10138e-07	3.27271e-06	-2.88547	0.000137527	0.00153871	1.41694	0.00755878	0.0533563	1.33281	0.03576	0.154894	0.183074	0.763403	0.915816	4.16436	4.62153e-13	5.45708e-11	-0.269324	NA	NA	3.99952	1.03658e-10	7.98975e-09	3.41618	NA	NA	-0.0253378	0.961199	0.986383	3.26447	NA	NA
ENSECAT00000019463	ENSG00000186188	FFAR4	free fatty acid receptor 4 [Source:HGNC Symbol;Acc:19061]	NA	NA	NA	NA	NA	NA	NA	NA	NA	NA	NA	NA	NA	NA	NA	NA	NA	NA	-2.54419	0.00430595	0.0268889	0.0304661	0.756914	0.992479	-0.235167	0.60665	0.864844	-2.3849	0.00305747	0.0192333	-2.02445	0.024453	0.0974763	-0.212811	0.697218	0.860262
ENSECAT00000019596	ENSG00000138180	CEP55	centrosomal protein 55kDa [Source:HGNC Symbol;Acc:1161]	1.53853	NA	NA	-0.160051	NA	NA	0.316925	NA	NA	1.67696	1.04389e-06	2.27266e-05	1.51243	0.000942841	0.00838867	0.0984119	0.747495	0.915816	0.161062	0.785383	0.871939	-1.0429	0.0219312	0.642916	0.880534	0.259757	0.598755	-1.20302	0.0397875	0.136163	-0.791329	0.32555	0.581963	-0.220204	0.769764	0.900751
ENSECAT00000020082	ENSG00000138119	MYOF	myoferlin [Source:HGNC Symbol;Acc:3656]	0.775044	0.000883222	0.00760001	-0.601916	0.00849682	0.0623157	3.011	4.61534e-20	4.93366e-18	0.161133	0.176874	0.500412	-2.26858	5.9714e-18	5.71066e-16	2.44075	NA	NA	0.775352	9.04255e-05	0.00117894	-0.286718	0.117099	0.992479	2.68503	9.0551e-27	6.47408e-24	0.565267	4.63816e-05	0.000611115	-1.89983	7.50292e-30	1.76627e-27	2.46458	7.72019e-48	7.31172e-45
ENSECAT00000004125	ENSG00000170890	PLA2G1B	phospholipase A2, group IB (pancreas) [Source:HGNC Symbol;Acc:9030]	NA	NA	NA	NA	NA	NA	NA	NA	NA	NA	NA	NA	NA	NA	NA	NA	NA	NA	NA	NA	NA	NA	NA	NA	NA	NA	NA	NA	NA	NA	NA	NA	NA	NA	NA	NA
ENSECAT00000023903	ENSG00000095596	CYP26A1	cytochrome P450, family 26, subfamily A, polypeptide 1 [Source:HGNC Symbol;Acc:2603]	NA	NA	NA	NA	NA	NA	NA	NA	NA	NA	NA	NA	NA	NA	NA	NA	NA	NA	0.21015	0.797076	0.879424	-0.152207	0.504113	0.992479	0.517017	0.386112	0.729752	-0.47825	0.488616	0.714423	-0.836447	0.262451	0.508509	0.143366	0.670568	0.847462
ENSECAT00000025432	ENSG00000187553	CYP26C1	cytochrome P450, family 26, subfamily C, polypeptide 1 [Source:HGNC Symbol;Acc:20577]	NA	NA	NA	NA	NA	NA	NA	NA	NA	NA	NA	NA	NA	NA	NA	NA	NA	NA	-0.75347	0.306652	0.557607	NA	NA	NA	NA	NA	NA	-0.806997	0.221202	0.449806	-0.920545	0.230702	0.468906	NA	NA	NA
ENSECAT00000025821	ENSG00000138190	EXOC6	exocyst complex component 6 [Source:HGNC Symbol;Acc:23196]	-0.660791	0.0508102	0.195681	0.489207	0.162483	0.506211	2.1862	2.78723e-05	0.000377034	-0.170496	0.625254	0.866759	-2.73721	2.43982e-08	6.37565e-07	2.56304	2.60619e-07	4.95387e-06	-0.991346	0.0249424	0.102219	0.161488	0.656946	0.992479	2.94007	4.26119e-08	1.77003e-06	-0.731509	0.0285631	0.106197	-4.05441	1.48161e-18	1.27605e-16	3.28195	9.5385e-14	5.64614e-12
ENSECAT00000005150	ENSG00000152804	HHEX	hematopoietically expressed homeobox [Source:HGNC Symbol;Acc:4901]	1.14739	0.023808	0.110825	-2.12889	4.24737e-05	0.000728578	1.92041	0.0037523	0.0255159	-0.889052	0.100066	0.350546	-0.718416	0.27952	0.631575	-0.11712	0.861931	0.950567	0.0586656	0.880157	0.931857	0.148706	0.587655	0.992479	3.10624	3.68248e-06	9.42994e-05	0.261475	0.377886	0.622026	-3.10868	5.41741e-06	7.25528e-05	3.40461	4.26027e-09	1.27356e-07
ENSECAT00000007114	ENSG00000138160	KIF11	kinesin family member 11 [Source:HGNC Symbol;Acc:6388]	0.787183	NA	NA	-0.320683	NA	NA	-0.233557	NA	NA	0.518444	NA	NA	1.13832	0.00702413	0.0430402	-0.662208	0.029543	0.119393	-0.0958701	0.881834	0.93311	-0.382457	0.410035	0.992479	0.479439	0.42727	0.760105	-0.573318	0.349849	0.594695	-0.55032	0.321547	0.576937	-0.0715523	0.899948	0.963483
ENSECAT00000011595	ENSG00000119912	IDE	insulin-degrading enzyme [Source:HGNC Symbol;Acc:5381]	0.00836233	0.966632	0.983672	0.160816	0.384668	0.781941	0.0843477	0.721434	0.924087	0.159162	0.124024	0.40291	-0.0780567	0.662257	0.89979	0.251275	0.119287	0.340252	0.399578	0.185857	0.412483	-0.29489	0.279941	0.992479	0.174564	0.503664	0.814278	0.163137	0.634351	0.811013	0.277679	0.391883	0.653309	-0.0981317	0.745229	0.88668
ENSECAT00000000029	ENSG00000198060	MARCH5	membrane-associated ring finger (C3HC4) 5 [Source:HGNC Symbol;Acc:26025]	-0.315988	0.0897969	0.296796	0.542925	0.00433204	0.0366631	-0.420142	0.0559527	0.213919	0.21695	0.0864676	0.318343	0.0823994	0.575367	0.8952	0.146009	0.353725	0.691614	0.713816	0.163841	0.381592	-0.262782	0.53109	0.992479	-0.295208	0.573891	0.851332	0.468992	0.261086	0.497476	1.09595	0.0159216	0.0705809	-0.588079	0.188003	0.495439
ENSECAT00000000091	ENSG00000107864	CPEB3	cytoplasmic polyadenylation element binding protein 3 [Source:HGNC Symbol;Acc:21746]	-1.34786	1.05026e-05	0.00015242	1.86425	2.43459e-11	1.2459e-09	-1.39963	0.000511814	0.00481615	0.501493	0.0377278	0.179244	0.0602335	0.857524	0.944554	0.463197	0.129098	0.359712	-0.26929	0.574698	0.779558	0.470486	0.175993	0.992479	-0.0982686	0.821871	0.915545	0.320643	0.442951	0.684005	-0.143028	0.75044	0.868726	0.470841	0.206524	0.523815
ENSECAT00000028082	ENSG00000221042	---	Mammalian CPEB3 ribozyme [Source:RFAM;Acc:RF00622]	NA	NA	NA	NA	NA	NA	NA	NA	NA	NA	NA	NA	NA	NA	NA	NA	NA	NA	NA	NA	NA	NA	NA	NA	NA	NA	NA	NA	NA	NA	NA	NA	NA	NA	NA	NA
ENSECAT00000008490	ENSG00000095564	BTAF1	BTAF1 RNA polymerase II, B-TFIID transcription factor-associated, 170kDa [Source:HGNC Symbol;Acc:17307]	-0.141346	0.455261	0.791893	0.118427	0.416962	0.798595	-0.09996	0.597544	0.905796	-0.0376012	0.790385	0.920255	-0.0426526	0.812687	0.923914	0.0131357	0.918416	0.973545	-0.364222	0.438726	0.680002	-0.0537891	0.895107	0.99421	-0.454164	0.322045	0.671709	-0.356708	0.304189	0.546256	0.141541	0.575565	0.798259	-0.487709	0.137748	0.410428
ENSECAT00000004154	ENSG00000174721	FGFBP3	fibroblast growth factor binding protein 3 [Source:HGNC Symbol;Acc:23428]	NA	NA	NA	0.594505	0.213155	0.591143	NA	NA	NA	0.465145	0.249104	0.608617	NA	NA	NA	0.391542	0.399989	0.743553	-0.0884361	0.90918	0.949632	-0.0205044	0.914596	0.99421	-0.408767	0.613822	0.869713	-0.178254	0.792498	0.879423	0.43979	0.625362	0.828622	-0.652082	0.400082	0.721711
ENSECAT00000013328	ENSG00000107854	TNKS2	tankyrase, TRF1-interacting ankyrin-related ADP-ribose polymerase 2 [Source:HGNC Symbol;Acc:15677]	-0.311951	0.0451175	0.179137	0.0791328	0.51333	0.876522	-0.0924394	0.519676	0.858765	-0.247092	0.0651743	0.262658	-0.221462	0.155096	0.441894	-0.00914328	0.938335	0.976838	-0.529691	0.069061	0.213068	-0.0559334	0.81698	0.99421	-0.535107	0.0554217	0.237764	-0.511837	0.0156809	0.0685529	0.0470382	0.832792	0.914263	-0.55244	0.00037066	0.00395042
ENSECAT00000014289	ENSG00000119938	PPP1R3C	protein phosphatase 1, regulatory subunit 3C [Source:HGNC Symbol;Acc:9293]	-3.52199	1.50644e-14	9.19692e-13	1.92761	3.46629e-05	0.000609928	-1.91191	0.000445441	0.00428204	-1.74212	1.21301e-24	1.87079e-22	-1.7298	4.38806e-15	2.88318e-13	0.00535881	0.979632	0.988847	-0.433146	0.587214	0.788798	-0.298782	0.522678	0.992479	-1.92075	NA	NA	-0.809535	NA	NA	1.52897	NA	NA	-2.28139	NA	NA
ENSECAT00000014653	ENSG00000165338	HECTD2	HECT domain containing E3 ubiquitin protein ligase 2 [Source:HGNC Symbol;Acc:26736]	-1.29432	NA	NA	0.920886	NA	NA	-1.29689	NA	NA	-0.423197	NA	NA	-0.0643498	0.849125	0.940425	-0.361978	0.156561	0.410704	0.347064	0.260584	0.506304	-0.094498	0.723766	0.992479	-1.27126	0.000634846	0.00816011	0.330723	0.0974228	0.259043	1.6795	1.25268e-08	2.85383e-07	-1.33707	1.68349e-06	3.22401e-05
ENSECAT00000001145	---	---	---	-0.0476191	0.896721	0.958905	-0.0862908	0.679631	0.876522	0.0495522	0.810373	0.924087	-0.110398	0.594944	0.861937	-0.0626293	0.761565	0.89979	NA	NA	NA	NA	NA	NA	0.0316291	0.752357	0.992479	-0.172867	0.665833	0.878513	0.107257	0.729847	0.837627	0.19986	0.662087	0.849501	-0.112662	0.827748	0.926836
ENSECAT00000001166	---	---	---	-0.136105	0.617635	0.863299	0.0804845	0.69221	0.876522	NA	NA	NA	-0.0443117	0.872533	0.952736	-0.0626293	0.761565	0.89979	0.0453788	0.797659	0.915816	-0.226013	0.627539	0.799848	NA	NA	NA	-0.0970366	0.752847	0.878513	-0.243675	0.5619	0.762795	-0.162703	0.789195	0.890368	-0.138641	0.675994	0.847462
ENSECAT00000017042	ENSG00000180628	PCGF5	polycomb group ring finger 5 [Source:HGNC Symbol;Acc:28264]	0.193982	0.244225	0.574966	-0.113912	0.372552	0.773432	0.883863	3.11288e-08	7.98802e-07	0.0664703	0.660341	0.866759	-0.678833	0.000208582	0.00229931	0.779158	3.71433e-08	8.38403e-07	1.07158	0.000269626	0.0028943	-0.0527691	0.824303	0.99421	1.07732	0.00309761	0.0289589	1.11304	1.28859e-07	3.63132e-06	0.0289583	0.936342	0.973754	1.08007	0.000513076	0.00520977
ENSECAT00000018136	ENSG00000148677	ANKRD1	ankyrin repeat domain 1 (cardiac muscle) [Source:HGNC Symbol;Acc:15819]	0.786683	NA	NA	0.591825	NA	NA	-0.666183	NA	NA	1.54389	NA	NA	1.7328	2.50108e-05	0.000353323	0.0264166	NA	NA	-3.29705	1.78404e-05	0.000308709	1.14146	0.0111653	0.466509	0.0890648	0.894921	0.956884	-0.463108	0.484097	0.710819	-3.70098	1.83814e-06	2.75227e-05	2.45484	0.00158173	0.013801
ENSECAT00000023581	ENSG00000148688	RPP30	ribonuclease P/MRP 30kDa subunit [Source:HGNC Symbol;Acc:17688]	0.295297	0.190443	0.494433	-0.234317	0.0713169	0.295584	0.352029	0.0620709	0.230801	0.0511871	0.808446	0.929662	-0.0560867	0.834619	0.932115	0.121691	0.479593	0.816641	0.451087	0.215957	0.450416	-0.113455	0.715537	0.992479	0.625955	0.112641	0.376761	0.430767	0.0281865	0.10519	-0.138705	0.659279	0.849501	0.577083	0.0282173	0.140722
ENSECAT00000024586	ENSG00000148680	HTR7	5-hydroxytryptamine (serotonin) receptor 7, adenylate cyclase-coupled [Source:HGNC Symbol;Acc:5302]	2.86375	1.14806e-05	0.000165677	-1.87404	0.00140279	0.0146423	2.5322	0.000590662	0.00545459	0.94927	0.0796274	0.300886	0.203592	0.672281	0.89979	0.700932	0.296233	0.626024	0.200203	0.720669	0.845113	0.375095	0.363889	0.992479	1.72145	0.00570065	0.0466445	0.766112	0.0557479	0.173621	-1.62967	0.00298138	0.0185402	2.39626	1.66001e-07	3.85167e-06
ENSECAT00000024905	---	---	---	NA	NA	NA	NA	NA	NA	NA	NA	NA	NA	NA	NA	NA	NA	NA	NA	NA	NA	NA	NA	NA	0.0337714	0.744181	0.992479	-0.172867	0.665833	0.878513	0.114369	0.720733	0.837627	0.19986	0.662087	0.849501	-0.100694	0.846333	0.934985
ENSECAT00000004181	---	---	---	NA	NA	NA	NA	NA	NA	NA	NA	NA	NA	NA	NA	NA	NA	NA	NA	NA	NA	NA	NA	NA	NA	NA	NA	NA	NA	NA	NA	NA	NA	NA	NA	NA	NA	NA	NA
ENSECAT00000024912	---	---	---	NA	NA	NA	0.153414	0.575658	0.876522	NA	NA	NA	0.130061	0.577573	0.861937	NA	NA	NA	0.094387	0.705809	0.915816	NA	NA	NA	NA	NA	NA	NA	NA	NA	NA	NA	NA	NA	NA	NA	NA	NA	NA
ENSECAT00000025136	ENSG00000138182	KIF20B	kinesin family member 20B [Source:HGNC Symbol;Acc:7212]	0.578101	0.157661	0.438597	-0.0795065	NA	NA	-0.285006	0.53825	0.869534	0.515002	0.0347577	0.168714	1.00651	1.57457e-05	0.000231198	-0.426292	0.153971	0.406091	-0.494801	0.255425	0.499506	0.0209937	0.937674	0.99421	0.704087	0.0471707	0.214408	-0.36202	0.333034	0.575373	-1.13449	0.00640166	0.0342332	0.797072	0.0032086	0.0250485
ENSECAT00000025130	ENSG00000138182	KIF20B	kinesin family member 20B [Source:HGNC Symbol;Acc:7212]	0.216563	NA	NA	-0.262934	NA	NA	0.0519882	NA	NA	-0.0779307	NA	NA	0.25688	NA	NA	-0.366084	NA	NA	-0.0790394	NA	NA	0.178513	NA	NA	-0.293034	NA	NA	0.0696853	NA	NA	0.122931	NA	NA	-0.0871569	0.910721	0.969425
ENSECAT00000008322	ENSG00000152782	PANK1	pantothenate kinase 1 [Source:HGNC Symbol;Acc:8598]	1.46254	0.00512576	0.0323799	-0.908335	0.0387421	0.191712	1.20288	0.0453936	0.182894	0.561234	0.237604	0.592729	0.197708	0.758029	0.89979	0.328265	0.551719	0.87607	0.0499032	0.94421	0.970069	0.311434	0.496134	0.992479	-1.00159	0.102586	0.354443	0.561989	0.322148	0.564069	1.15907	0.0379312	0.136257	-0.572985	0.19334	0.503666
ENSECAT00000028227	ENSG00000198997	MIR107	microRNA 107 [Source:HGNC Symbol;Acc:31496]	NA	NA	NA	NA	NA	NA	NA	NA	NA	NA	NA	NA	NA	NA	NA	NA	NA	NA	NA	NA	NA	NA	NA	NA	NA	NA	NA	NA	NA	NA	NA	NA	NA	NA	NA	NA
ENSECAT00000009820	ENSG00000152779	SLC16A12	solute carrier family 16, member 12 [Source:HGNC Symbol;Acc:23094]	0.795928	0.167398	0.453973	-0.846745	0.11411	0.403271	-0.0348365	0.962352	0.985479	NA	NA	NA	0.424726	0.340797	0.701647	-0.488088	0.283677	0.608643	0.519942	0.511418	0.741099	0.0394823	0.908275	0.99421	0.781945	0.251964	0.589574	0.583694	0.420497	0.662885	-0.130818	0.71347	0.86802	0.949279	0.172401	0.471409
ENSECAT00000004262	ENSG00000152778	IFIT5	interferon-induced protein with tetratricopeptide repeats 5 [Source:HGNC Symbol;Acc:13328]	1.12106	1.97733e-06	3.37872e-05	-0.907409	3.08145e-05	0.000551992	1.8496	4.7379e-10	1.65358e-08	0.204566	0.157113	0.46666	-0.7677	0.00158905	0.0129521	0.99971	5.86237e-06	8.21607e-05	-1.1461	NA	NA	0.338169	NA	NA	1.73298	NA	NA	-0.594849	NA	NA	-3.07707	4.73132e-11	1.57862e-09	2.36077	1.7434e-06	3.32346e-05
ENSECAT00000004408	ENSG00000185745	IFIT1	interferon-induced protein with tetratricopeptide repeats 1 [Source:HGNC Symbol;Acc:5407]	4.09336	NA	NA	-0.0281422	NA	NA	3.94337	NA	NA	4.35491	NA	NA	0.015373	0.979238	0.988482	4.10614	NA	NA	-0.397854	NA	NA	-0.0743129	NA	NA	0.930647	NA	NA	-0.484216	0.201361	0.423587	-1.44127	0.00568575	0.0310714	0.963251	0.0686372	0.261409
ENSECAT00000010390	ENSG00000119917	IFIT3	interferon-induced protein with tetratricopeptide repeats 3 [Source:HGNC Symbol;Acc:5411]	3.73124	4.31021e-15	2.82279e-13	-0.814683	0.0547924	0.248081	-0.0901341	NA	NA	2.70418	3.86339e-09	1.27987e-07	3.02338	NA	NA	-0.761678	NA	NA	-0.544568	0.311141	0.561589	0.0591987	0.886659	0.99421	0.826128	0.134718	0.417005	-0.395401	0.270177	0.508359	-1.38051	0.00254283	0.0163109	1.00531	0.0122377	0.073759
ENSECAT00000010526	---	---	---	3.53826	5.74583e-11	2.18317e-09	-0.337953	NA	NA	-1.00935	NA	NA	3.21336	NA	NA	3.97378	NA	NA	-1.30757	NA	NA	0.0548862	NA	NA	-0.109664	NA	NA	-0.3406	NA	NA	-0.104297	NA	NA	0.505526	NA	NA	-0.536809	NA	NA
ENSECAT00000011488	ENSG00000107798	LIPA	lipase A, lysosomal acid, cholesterol esterase [Source:HGNC Symbol;Acc:6617]	1.21492	0.00382627	0.0255239	-0.61505	0.00320485	0.0290605	0.971689	0.00429094	0.0284648	0.618395	0.115375	0.384435	0.213156	0.681097	0.89979	0.359576	0.245393	0.555543	-0.642247	0.107679	0.289233	-0.147758	0.678995	0.992479	1.39266	0.00681116	0.0530513	-0.739756	0.0154012	0.0676269	-2.05401	3.15838e-06	4.45623e-05	1.31022	0.00286659	0.0228016
ENSECAT00000004474	ENSG00000138135	CH25H	cholesterol 25-hydroxylase [Source:HGNC Symbol;Acc:1907]	0.131904	NA	NA	-0.998469	0.101456	0.373824	1.13099	0.128438	0.385911	-1.23215	0.00408779	0.0324254	-1.21235	0.0472432	0.192522	0.138812	0.829087	0.932215	-0.0536542	0.921587	0.957228	-0.0203538	0.959894	0.994653	0.121586	0.87661	0.947733	-0.038028	0.930927	0.964514	-0.0939886	0.907005	0.9569	0.0830858	0.909492	0.968798
ENSECAT00000013834	---	---	---	0.0901482	0.698981	0.866604	0.343748	0.51423	0.876522	0.0495522	0.810373	0.924087	0.431564	0.283261	0.651649	NA	NA	NA	0.430063	0.377931	0.719521	-0.881048	0.25335	0.496446	0.0316291	0.752357	0.992479	-0.235676	0.606198	0.864844	-0.712694	0.328406	0.570051	-0.370543	0.656457	0.849105	-0.197984	0.716315	0.871014
ENSECAT00000013850	---	---	---	NA	NA	NA	NA	NA	NA	NA	NA	NA	NA	NA	NA	NA	NA	NA	NA	NA	NA	-2.08936	0.01898	0.0831981	0.117467	0.5387	0.992479	-0.0970366	0.752847	0.878513	-1.66605	0.0371867	0.129423	-2.05871	0.0216885	0.089226	0.222595	0.729536	0.877989
ENSECAT00000004519	---	---	---	NA	NA	NA	NA	NA	NA	NA	NA	NA	NA	NA	NA	NA	NA	NA	NA	NA	NA	NA	NA	NA	NA	NA	NA	NA	NA	NA	NA	NA	NA	NA	NA	NA	NA	NA	NA
ENSECAT00000013872	---	---	---	NA	NA	NA	NA	NA	NA	NA	NA	NA	NA	NA	NA	NA	NA	NA	NA	NA	NA	NA	NA	NA	NA	NA	NA	NA	NA	NA	NA	NA	NA	NA	NA	NA	NA	NA	NA
ENSECAT00000001201	---	---	---	NA	NA	NA	NA	NA	NA	NA	NA	NA	NA	NA	NA	NA	NA	NA	NA	NA	NA	NA	NA	NA	NA	NA	NA	NA	NA	NA	NA	NA	NA	NA	NA	NA	NA	NA	NA
ENSECAT00000014505	ENSG00000026103	FAS	Fas cell surface death receptor [Source:HGNC Symbol;Acc:11920]	NA	NA	NA	0.0946432	NA	NA	-0.125128	NA	NA	0.0772318	NA	NA	0.101163	NA	NA	-0.0465926	NA	NA	0.293127	NA	NA	-0.802735	0.0371922	0.782874	0.587974	0.382057	0.726083	-0.232854	0.58197	0.778218	-0.203794	0.704167	0.86802	-0.614184	0.309497	0.645512
ENSECAT00000014464	ENSG00000026103	FAS	Fas cell surface death receptor [Source:HGNC Symbol;Acc:11920]	-0.348798	0.342376	0.69407	-0.315435	NA	NA	-0.275546	NA	NA	-0.378911	NA	NA	0.0227605	NA	NA	-0.267368	NA	NA	-0.0438531	NA	NA	0.0419054	NA	NA	0.184118	NA	NA	0.0506063	0.949387	0.97604	-0.59531	NA	NA	1.91666	NA	NA
ENSECAT00000016072	ENSG00000107796	ACTA2	actin, alpha 2, smooth muscle, aorta [Source:HGNC Symbol;Acc:130]	-1.21103	NA	NA	0.938191	NA	NA	1.57379	NA	NA	-0.280074	NA	NA	-3.01163	NA	NA	2.73086	NA	NA	0.43341	0.189878	0.418126	-0.182285	0.504415	0.992479	5.25934	3.70334e-25	2.09995e-22	0.32625	0.21079	0.4367	-4.97092	4.56511e-25	7.11184e-23	5.19813	2.41284e-30	6.98248e-28
ENSECAT00000020587	ENSG00000138134	STAMBPL1	STAM binding protein-like 1 [Source:HGNC Symbol;Acc:24105]	3.52073	1.4911e-16	1.16254e-14	-1.63517	1.34819e-05	0.00026423	-0.175794	0.675562	0.924087	1.88511	5.41747e-07	1.24751e-05	3.74715	2.06738e-20	2.58649e-18	-1.83349	1.55065e-07	3.05968e-06	0.651668	0.307981	0.558845	-0.0639591	0.888489	0.99421	0.432161	0.497821	0.809759	0.646588	0.262546	0.49894	0.255711	0.675979	0.858489	0.388268	0.509731	0.813555
ENSECAT00000029321	---	---	---	0.103459	0.800663	0.924177	0.0543348	0.908687	0.978676	-0.442058	0.484256	0.828677	0.192109	0.637918	0.866759	0.583596	0.298335	0.653253	-0.513324	0.400773	0.743787	-2.4094	0.00474314	0.0290174	0.203558	0.508534	0.992479	-1.13679	0.175157	0.483845	-1.46874	0.0541136	0.169923	-1.06994	0.165253	0.3806	-0.468939	0.55052	0.844991
ENSECAT00000023736	ENSG00000152766	ANKRD22	ankyrin repeat domain 22 [Source:HGNC Symbol;Acc:28321]	0.180511	0.571926	0.863299	-0.168177	0.554304	0.876522	0.108288	0.716367	0.924087	NA	NA	NA	NA	NA	NA	NA	NA	NA	-0.169167	0.783874	0.870776	-0.0445961	0.686609	0.992479	0.0215514	0.964094	0.981179	-0.294209	0.519287	0.735259	-0.200247	0.753019	0.870008	-0.156293	0.655488	0.847462
ENSECAT00000024102	ENSG00000173239	LIPM	lipase, family member M [Source:HGNC Symbol;Acc:23455]	NA	NA	NA	NA	NA	NA	NA	NA	NA	NA	NA	NA	NA	NA	NA	NA	NA	NA	NA	NA	NA	NA	NA	NA	NA	NA	NA	NA	NA	NA	NA	NA	NA	NA	NA	NA
ENSECAT00000006452	ENSG00000204020	LIPN	lipase, family member N [Source:HGNC Symbol;Acc:23452]	NA	NA	NA	NA	NA	NA	NA	NA	NA	NA	NA	NA	NA	NA	NA	NA	NA	NA	NA	NA	NA	NA	NA	NA	NA	NA	NA	NA	NA	NA	NA	NA	NA	NA	NA	NA
ENSECAT00000007415	ENSG00000204021	LIPK	lipase, family member K [Source:HGNC Symbol;Acc:23444]	NA	NA	NA	NA	NA	NA	NA	NA	NA	NA	NA	NA	NA	NA	NA	NA	NA	NA	-1.07053	0.186214	0.41272	NA	NA	NA	-0.107373	0.739589	0.878513	-1.1966	0.103536	0.270821	-0.969133	0.261908	0.508509	-0.156293	0.655488	0.847462
ENSECAT00000008306	ENSG00000182333	LIPF	lipase, gastric [Source:HGNC Symbol;Acc:6622]	NA	NA	NA	NA	NA	NA	NA	NA	NA	NA	NA	NA	NA	NA	NA	NA	NA	NA	NA	NA	NA	NA	NA	NA	NA	NA	NA	NA	NA	NA	NA	NA	NA	NA	NA	NA
ENSECAT00000010632	ENSG00000182333	LIPF	lipase, gastric [Source:HGNC Symbol;Acc:6622]	NA	NA	NA	NA	NA	NA	NA	NA	NA	NA	NA	NA	NA	NA	NA	NA	NA	NA	NA	NA	NA	NA	NA	NA	NA	NA	NA	NA	NA	NA	NA	NA	NA	NA	NA	NA
ENSECAT00000014533	---	---	---	NA	NA	NA	NA	NA	NA	NA	NA	NA	NA	NA	NA	NA	NA	NA	NA	NA	NA	NA	NA	NA	NA	NA	NA	NA	NA	NA	NA	NA	NA	NA	NA	NA	NA	NA	NA
ENSECAT00000015158	ENSG00000204022	LIPJ	lipase, family member J [Source:HGNC Symbol;Acc:21773]	NA	NA	NA	NA	NA	NA	NA	NA	NA	NA	NA	NA	NA	NA	NA	NA	NA	NA	NA	NA	NA	NA	NA	NA	-0.0970366	0.752847	0.878513	NA	NA	NA	0.113644	0.749324	0.86802	-0.138641	0.675994	0.847462
ENSECAT00000016247	ENSG00000184719	RNLS	renalase, FAD-dependent amine oxidase [Source:HGNC Symbol;Acc:25641]	-0.0125322	0.968865	0.984669	0.44701	0.184711	0.545168	0.768151	0.0958669	0.315071	0.411103	0.243601	0.600673	-0.744201	0.118834	0.369718	1.16249	0.0128922	0.0619537	-0.372047	0.393041	0.64004	-0.0772934	0.833975	0.99421	-0.42229	0.347132	0.696817	-0.396294	0.265353	0.502781	0.105315	0.77117	0.880638	-0.489527	0.161011	0.451829
ENSECAT00000018144	ENSG00000171862	PTEN	phosphatase and tensin homolog [Source:HGNC Symbol;Acc:9588]	-0.443719	0.0933398	0.305146	-0.0794776	0.756304	0.909492	0.354588	0.210605	0.529186	-0.545747	0.0020148	0.0181175	-0.82684	6.5093e-05	0.000837906	0.296974	0.128372	0.358594	-0.602012	0.0710137	0.217341	-0.11447	0.705468	0.992479	0.520148	0.140058	0.428282	-0.65854	4.89381e-06	8.98416e-05	-1.0999	3.5926e-08	7.38994e-07	0.45875	0.00675789	0.0457613
ENSECAT00000000558	ENSG00000138138	ATAD1	ATPase family, AAA domain containing 1 [Source:HGNC Symbol;Acc:25903]	-0.223378	0.350752	0.702832	-0.0715831	0.737166	0.899808	-0.277746	0.295928	0.644237	-0.312717	0.0540015	0.23216	0.033136	0.878121	0.953839	-0.311972	0.0800534	0.2549	0.144959	0.698588	0.845113	0.140684	0.655732	0.992479	-0.279439	0.463223	0.783632	0.397447	0.056451	0.174847	0.490148	0.102498	0.276429	-0.0781011	0.747709	0.887556
ENSECAT00000009126	ENSG00000198682	PAPSS2	3'-phosphoadenosine 5'-phosphosulfate synthase 2 [Source:HGNC Symbol;Acc:8604]	-3.36474	1.11239e-25	1.82129e-23	2.92044	2.71092e-21	3.6995e-19	-4.03288	1.2825e-31	2.82256e-29	-0.465698	0.0014888	0.0140051	0.668757	0.00108412	0.00942377	-1.12706	3.00488e-10	9.66296e-09	0.487226	0.350979	0.598559	-0.238632	0.584058	0.992479	-1.34662	0.0214768	0.125111	0.234009	0.564114	0.764609	1.994	9.60948e-06	0.000122574	-1.65073	0.00140713	0.0124762
ENSECAT00000027206	ENSG00000221046	RNU6ATAC38P	RNA, U6atac small nuclear 38, pseudogene [Source:HGNC Symbol;Acc:46937]	NA	NA	NA	NA	NA	NA	NA	NA	NA	NA	NA	NA	NA	NA	NA	NA	NA	NA	NA	NA	NA	NA	NA	NA	NA	NA	NA	NA	NA	NA	NA	NA	NA	NA	NA	NA
ENSECAT00000013385	---	---	---	0.318278	0.628124	0.866604	-0.13083	0.823258	0.938649	0.179026	0.801463	0.924087	0.113049	0.830157	0.940494	0.0778351	0.903117	0.965827	0.0445429	0.941252	0.976838	-1.138	0.201316	0.43216	0.147588	0.671473	0.992479	-0.822663	0.327018	0.677154	-0.596141	0.459205	0.697159	-0.510588	0.549547	0.784956	-0.225948	0.772814	0.902093
ENSECAT00000013532	ENSG00000107789	MINPP1	multiple inositol-polyphosphate phosphatase 1 [Source:HGNC Symbol;Acc:7102]	-0.0248608	0.870299	0.953238	0.154287	0.400059	0.789617	-0.119026	0.540231	0.870915	0.115765	0.530737	0.861937	0.0920917	0.64397	0.89979	0.0422932	0.845641	0.942781	0.654006	0.0726211	0.220677	0.0159459	0.959059	0.994653	-0.492552	0.161131	0.461278	0.789605	3.08656e-05	0.000438153	1.23509	2.69863e-08	5.75211e-07	-0.43994	0.00200246	0.0168579
ENSECAT00000000156	ENSG00000198964	SGMS1	sphingomyelin synthase 1 [Source:HGNC Symbol;Acc:29799]	-0.256026	0.175452	0.467579	0.769042	8.18331e-05	0.00130304	-0.301074	0.125936	0.380624	0.504281	0.00126596	0.01219	0.047551	0.749967	0.89979	0.477079	0.0035881	0.0217861	0.46613	0.307867	0.558736	-0.29039	0.415884	0.992479	0.107162	0.794155	0.899629	0.22313	0.485468	0.711777	0.421346	0.214748	0.449296	-0.180866	0.40788	0.729658
ENSECAT00000006799	ENSG00000072444	ASAH2C	N-acylsphingosine amidohydrolase (non-lysosomal ceramidase) 2C [Source:HGNC Symbol;Acc:23457]	0.0922266	0.695502	0.866604	-0.0880299	0.676438	0.876522	0.0510551	0.807465	0.924087	NA	NA	NA	NA	NA	NA	NA	NA	NA	0.129141	0.721702	0.845113	-0.0445245	0.686854	0.992479	-0.10322	0.872539	0.945515	NA	NA	NA	0.413184	0.511035	0.756572	-0.485796	0.390284	0.718371
ENSECAT00000006752	ENSG00000072444	ASAH2C	N-acylsphingosine amidohydrolase (non-lysosomal ceramidase) 2C [Source:HGNC Symbol;Acc:23457]	NA	NA	NA	NA	NA	NA	NA	NA	NA	NA	NA	NA	NA	NA	NA	NA	NA	NA	NA	NA	NA	NA	NA	NA	NA	NA	NA	NA	NA	NA	NA	NA	NA	NA	NA	NA
ENSECAT00000010923	ENSG00000148584	A1CF	APOBEC1 complementation factor [Source:HGNC Symbol;Acc:24086]	-0.138143	0.61481	0.863299	NA	NA	NA	-1.06416	0.108995	0.34406	-0.111259	0.593424	0.861937	0.766964	0.191388	0.506211	-0.967667	0.0920783	0.282231	NA	NA	NA	NA	NA	NA	-0.428661	0.467709	0.783632	NA	NA	NA	0.523649	0.442795	0.702524	-0.612908	0.317115	0.651067
ENSECAT00000004539	---	---	---	-0.415695	0.507684	0.83786	-0.0643567	0.914165	0.981449	-0.689478	0.354269	0.711848	-0.527275	0.299767	0.668506	0.371845	0.566448	0.888514	-0.87851	0.166433	0.428224	-2.23204	4.35659e-05	0.000653236	0.289949	0.524801	0.992479	-0.940269	0.134239	0.416103	-1.77026	4.79667e-05	0.000629619	-1.2159	0.0103378	0.0502245	-0.528754	0.297399	0.634443
ENSECAT00000027396	---	---	---	NA	NA	NA	NA	NA	NA	NA	NA	NA	NA	NA	NA	NA	NA	NA	NA	NA	NA	NA	NA	NA	NA	NA	NA	NA	NA	NA	NA	NA	NA	NA	NA	NA	NA	NA	NA
ENSECAT00000004575	ENSG00000177613	CSTF2T	cleavage stimulation factor, 3' pre-RNA, subunit 2, 64kDa, tau variant [Source:HGNC Symbol;Acc:17086]	0.0442042	0.746292	0.893784	-0.253604	0.0821757	0.325997	0.226947	0.291182	0.638511	-0.222707	0.0956256	0.340714	-0.20407	0.270991	0.624123	-0.0154015	0.939523	0.976838	0.0454072	0.906617	0.948134	0.378148	0.184707	0.992479	-0.354904	0.218274	0.548169	0.534086	0.140274	0.33312	0.454517	0.218061	0.453702	0.0977471	0.724128	0.875721
ENSECAT00000014665	ENSG00000185532	PRKG1	protein kinase, cGMP-dependent, type I [Source:HGNC Symbol;Acc:9414]	-0.761875	0.142659	0.410925	-0.0952749	0.859349	0.95332	-0.421402	NA	NA	-0.90671	0.0268156	0.138946	-0.248515	NA	NA	-0.528401	NA	NA	-1.09521	0.00611908	0.0351449	0.211902	0.499071	0.992479	-0.266427	0.498504	0.810172	-0.780948	0.0219052	0.0873283	-0.760923	0.0614596	0.193196	0.000891023	0.997894	0.999353
ENSECAT00000018851	ENSG00000107984	DKK1	dickkopf WNT signaling pathway inhibitor 1 [Source:HGNC Symbol;Acc:2891]	4.44254	NA	NA	-2.1062	NA	NA	3.90517	NA	NA	2.35593	1.455e-05	0.000248176	0.795872	0.242468	0.583866	1.75122	0.00492942	0.0284407	-0.360262	0.385372	0.632	-0.207617	0.623992	0.992479	3.27842	5.68099e-06	0.000137269	-0.528777	0.291862	0.533604	-3.80323	1.18991e-07	2.25699e-06	2.87415	6.76842e-05	0.000894272
ENSECAT00000001253	---	---	---	NA	NA	NA	NA	NA	NA	-0.127313	0.661788	0.924087	NA	NA	NA	0.108313	0.658144	0.89979	-0.12528	0.62351	0.910113	-0.738363	0.376707	0.625056	0.0654445	0.742065	0.992479	0.13348	0.690954	0.878513	-0.284235	0.698628	0.836673	-1.22375	0.138665	0.33839	0.36266	0.469043	0.781401
ENSECAT00000019396	ENSG00000165471	MBL2	mannose-binding lectin (protein C) 2, soluble [Source:HGNC Symbol;Acc:6922]	NA	NA	NA	NA	NA	NA	NA	NA	NA	NA	NA	NA	NA	NA	NA	NA	NA	NA	NA	NA	NA	0.0554284	0.672736	0.992479	NA	NA	NA	0.184814	0.64074	0.813239	NA	NA	NA	0.240432	0.570204	0.847462
ENSECAT00000001297	---	---	---	NA	NA	NA	NA	NA	NA	NA	NA	NA	NA	NA	NA	NA	NA	NA	NA	NA	NA	NA	NA	NA	NA	NA	NA	NA	NA	NA	NA	NA	NA	NA	NA	NA	NA	NA	NA
ENSECAT00000020019	---	---	---	0.463283	0.45359	0.790782	0.546561	0.278648	0.682291	-0.822769	0.219869	0.542982	0.899962	0.0878457	0.321354	1.06506	0.111688	0.355177	-0.335459	0.563939	0.883756	-2.63975	1.56959e-06	3.82406e-05	-0.0372623	0.936501	0.99421	-1.4805	0.0305857	0.159374	-2.51101	1.28993e-06	2.7411e-05	-0.852335	0.119338	0.305291	-1.50432	0.0188484	0.103731
ENSECAT00000001328	---	---	---	-0.136105	0.617635	0.863299	NA	NA	NA	NA	NA	NA	-0.110398	0.594944	0.861937	-0.0626293	0.761565	0.89979	NA	NA	NA	NA	NA	NA	NA	NA	NA	NA	NA	NA	NA	NA	NA	NA	NA	NA	NA	NA	NA
ENSECAT00000004607	---	---	---	NA	NA	NA	NA	NA	NA	NA	NA	NA	NA	NA	NA	NA	NA	NA	NA	NA	NA	NA	NA	NA	NA	NA	NA	NA	NA	NA	NA	NA	NA	NA	NA	NA	NA	NA	NA
ENSECAT00000004638	---	---	---	NA	NA	NA	NA	NA	NA	-0.0653497	0.757592	0.924087	NA	NA	NA	0.0556964	0.754302	0.89979	-0.0651292	0.727126	0.915816	0.721562	0.323208	0.573849	-0.216758	0.440569	0.992479	-1.06176	0.206592	0.53211	0.114369	0.720733	0.837627	1.92356	0.0319832	0.119743	-1.71817	0.0292437	0.144458
ENSECAT00000020785	ENSG00000150275	PCDH15	protocadherin-related 15 [Source:HGNC Symbol;Acc:14674]	NA	NA	NA	NA	NA	NA	-0.0653497	0.757592	0.924087	NA	NA	NA	0.0556964	0.754302	0.89979	-0.0651292	0.727126	0.915816	1.21896	0.141914	0.347012	-0.401645	0.317339	0.992479	-1.46711	0.0778181	0.297416	0.939612	0.20051	0.422306	3.11355	0.000470879	0.00387438	-2.50226	0.00100006	0.00931065
ENSECAT00000004674	---	---	---	NA	NA	NA	NA	NA	NA	NA	NA	NA	NA	NA	NA	NA	NA	NA	NA	NA	NA	NA	NA	NA	NA	NA	NA	NA	NA	NA	NA	NA	NA	NA	NA	NA	NA	NA	NA
ENSECAT00000000821	---	---	---	NA	NA	NA	NA	NA	NA	NA	NA	NA	NA	NA	NA	NA	NA	NA	NA	NA	NA	NA	NA	NA	NA	NA	NA	NA	NA	NA	NA	NA	NA	NA	NA	NA	NA	NA	NA
ENSECAT00000027532	---	---	---	NA	NA	NA	NA	NA	NA	NA	NA	NA	NA	NA	NA	NA	NA	NA	NA	NA	NA	NA	NA	NA	NA	NA	NA	NA	NA	NA	NA	NA	NA	NA	NA	NA	NA	NA	NA
ENSECAT00000000851	---	---	---	NA	NA	NA	NA	NA	NA	NA	NA	NA	NA	NA	NA	NA	NA	NA	NA	NA	NA	-0.265623	0.594461	0.791371	NA	NA	NA	NA	NA	NA	-0.294209	0.519287	0.735259	-0.325413	0.54185	0.779004	NA	NA	NA
ENSECAT00000022956	---	---	---	NA	NA	NA	NA	NA	NA	NA	NA	NA	NA	NA	NA	NA	NA	NA	NA	NA	NA	NA	NA	NA	NA	NA	NA	NA	NA	NA	NA	NA	NA	NA	NA	NA	NA	NA	NA
ENSECAT00000023212	---	---	---	NA	NA	NA	NA	NA	NA	NA	NA	NA	NA	NA	NA	NA	NA	NA	NA	NA	NA	NA	NA	NA	NA	NA	NA	NA	NA	NA	NA	NA	NA	NA	NA	NA	NA	NA	NA
ENSECAT00000001359	---	---	---	NA	NA	NA	NA	NA	NA	NA	NA	NA	NA	NA	NA	NA	NA	NA	NA	NA	NA	NA	NA	NA	NA	NA	NA	NA	NA	NA	NA	NA	NA	NA	NA	NA	NA	NA	NA
ENSECAT00000000492	---	---	---	NA	NA	NA	NA	NA	NA	NA	NA	NA	NA	NA	NA	NA	NA	NA	NA	NA	NA	-1.19977	0.178178	0.400876	-0.0778962	0.591408	0.992479	0.140118	0.793782	0.899556	-1.99702	0.012487	0.0572719	-1.76522	0.0500303	0.16677	-0.156293	0.655488	0.847462
ENSECAT00000001380	---	---	---	NA	NA	NA	NA	NA	NA	NA	NA	NA	NA	NA	NA	NA	NA	NA	NA	NA	NA	NA	NA	NA	NA	NA	NA	NA	NA	NA	NA	NA	NA	NA	NA	NA	NA	NA	NA
ENSECAT00000001405	---	---	---	NA	NA	NA	NA	NA	NA	NA	NA	NA	NA	NA	NA	NA	NA	NA	NA	NA	NA	NA	NA	NA	NA	NA	NA	-0.547786	0.393888	0.73671	NA	NA	NA	0.662694	0.367148	0.628079	-0.759277	0.246388	0.575983
ENSECAT00000001430	---	---	---	NA	NA	NA	NA	NA	NA	-0.0653497	0.757592	0.924087	NA	NA	NA	0.0556964	0.754302	0.89979	-0.0651292	0.727126	0.915816	-0.226013	0.627539	0.799848	NA	NA	NA	NA	NA	NA	-0.243675	0.5619	0.762795	-0.275809	0.578791	0.798259	NA	NA	NA
ENSECAT00000000583	ENSG00000122952	ZWINT	ZW10 interacting kinetochore protein [Source:HGNC Symbol;Acc:13195]	0.81469	NA	NA	-0.286351	NA	NA	0.0313829	0.964577	0.985479	0.650632	0.149027	0.451857	0.897419	0.143759	0.420016	-0.411795	0.394535	0.73769	-0.987469	0.103369	0.281612	0.404625	0.376348	0.992479	-0.199781	0.752233	0.878513	-0.319878	0.556694	0.762795	-0.762623	0.155042	0.36503	0.420593	0.430658	0.751209
ENSECAT00000007083	---	---	---	NA	NA	NA	NA	NA	NA	NA	NA	NA	NA	NA	NA	NA	NA	NA	NA	NA	NA	NA	NA	NA	NA	NA	NA	NA	NA	NA	NA	NA	NA	NA	NA	NA	NA	NA	NA
ENSECAT00000007138	---	---	---	0.159383	0.747172	0.894183	-0.0831675	0.848502	0.948701	-0.46544	0.399864	0.756856	0.0745914	0.845272	0.94588	0.627291	0.203673	0.526258	-0.570248	0.173574	0.439668	-2.13377	0.000103366	0.00131145	-0.0392325	0.928345	0.99421	-0.773795	0.255849	0.594107	-2.2785	3.34115e-13	2.99843e-11	-1.2152	NA	NA	-0.849562	NA	NA
ENSECAT00000007505	---	---	---	NA	NA	NA	NA	NA	NA	NA	NA	NA	NA	NA	NA	NA	NA	NA	NA	NA	NA	NA	NA	NA	NA	NA	NA	NA	NA	NA	NA	NA	NA	NA	NA	NA	NA	NA	NA
ENSECAT00000001470	---	---	---	NA	NA	NA	NA	NA	NA	NA	NA	NA	NA	NA	NA	NA	NA	NA	NA	NA	NA	NA	NA	NA	NA	NA	NA	NA	NA	NA	NA	NA	NA	NA	NA	NA	NA	NA	NA
ENSECAT00000007535	---	---	---	0.281942	0.597845	0.863299	-0.357252	0.45722	0.836366	0.354511	0.480701	0.825982	-0.0451891	0.870222	0.952736	-0.0630982	0.760662	0.89979	0.0453788	0.797659	0.915816	-1.99397	0.0242508	0.0999847	0.389514	0.225412	0.992479	-1.89488	0.0236758	0.134032	-1.52484	0.0549186	0.171934	-0.589613	0.494876	0.743988	-1.15699	0.123579	0.383796
ENSECAT00000007614	ENSG00000188542	DUSP28	dual specificity phosphatase 28 [Source:HGNC Symbol;Acc:33237]	NA	NA	NA	NA	NA	NA	NA	NA	NA	NA	NA	NA	NA	NA	NA	NA	NA	NA	NA	NA	NA	NA	NA	NA	NA	NA	NA	NA	NA	NA	NA	NA	NA	NA	NA	NA
ENSECAT00000008137	ENSG00000151151	IPMK	inositol polyphosphate multikinase [Source:HGNC Symbol;Acc:20739]	1.00333	0.00301094	0.0211165	-0.981169	0.00114008	0.0122972	0.472013	0.174323	0.47132	0.0165277	0.966057	0.986546	0.487842	0.289373	0.641707	-0.473442	0.259025	0.576003	-1.29198	0.0426006	0.151079	0.218517	0.593577	0.992479	0.230654	0.657527	0.878513	-0.979325	0.0600585	0.182985	-1.52653	0.00519735	0.0289323	0.58903	0.0577982	0.23416
ENSECAT00000009066	ENSG00000122873	CISD1	CDGSH iron sulfur domain 1 [Source:HGNC Symbol;Acc:30880]	0.530268	0.000424042	0.00400892	-0.355885	0.0310723	0.163322	0.594509	0.00236112	0.0173622	0.157381	0.344113	0.714423	-0.064758	0.739507	0.89979	0.242616	0.248456	0.560011	0.364594	0.32637	0.577245	0.0196237	0.94664	0.99421	0.470517	0.176049	0.485448	0.46747	0.0996889	0.263161	-0.0557888	0.867402	0.933064	0.55593	0.0281057	0.140367
ENSECAT00000009589	ENSG00000072401	UBE2D1	ubiquitin-conjugating enzyme E2D 1 [Source:HGNC Symbol;Acc:12474]	0.066583	0.758623	0.901528	-0.35489	0.0751013	0.307055	0.309636	0.300026	0.648872	-0.303268	0.0809261	0.303983	-0.263957	0.327938	0.689947	-0.00755209	0.976411	0.987821	-0.553101	0.238869	0.480167	-0.0587711	0.882453	0.99421	0.448167	0.339047	0.688454	-0.537069	0.241465	0.475563	-0.949015	0.0440629	0.152344	0.417002	0.358371	0.691904
ENSECAT00000010017	ENSG00000108064	TFAM	transcription factor A, mitochondrial [Source:HGNC Symbol;Acc:11741]	-0.162864	0.544201	0.863299	-0.358411	0.167313	0.51382	0.308331	0.418445	0.775649	-0.545242	0.00047722	0.00531135	-0.419442	0.124593	0.38204	-0.11424	0.648613	0.915816	0.120528	0.749557	0.847159	-0.158689	0.551552	0.992479	0.214471	0.527939	0.829886	0.0207743	0.950299	0.976642	-0.058575	0.870923	0.935048	0.0966011	0.721818	0.874407
ENSECAT00000014535	ENSG00000213121	---	Uncharacterized protein; cDNA FLJ59044, highly similar to LINE-1 reverse transcriptase homolog [Source:UniProtKB/TrEMBL;Acc:B7Z5F2]	0.0922266	0.695502	0.866604	-0.0880299	0.676438	0.876522	-0.186919	0.718529	0.924087	NA	NA	NA	0.254665	0.480604	0.823981	-0.29535	0.425192	0.764344	-1.84379	0.037366	0.138223	0.0746463	0.620925	0.992479	NA	NA	NA	-0.999587	0.213014	0.439961	-2.19372	0.0147312	0.0665906	0.313691	0.507103	0.811644
ENSECAT00000000892	---	---	---	NA	NA	NA	NA	NA	NA	NA	NA	NA	NA	NA	NA	NA	NA	NA	NA	NA	NA	NA	NA	NA	NA	NA	NA	NA	NA	NA	NA	NA	NA	NA	NA	NA	NA	NA	NA
ENSECAT00000000914	---	---	---	0.00834304	0.989991	0.996055	0.0297849	0.961388	0.998292	-0.0932079	0.902551	0.968173	0.0253805	0.963592	0.985317	0.106651	0.876048	0.95238	-0.11409	0.86484	0.952704	-2.04275	0.00557135	0.0328465	0.0200441	0.963329	0.994782	-0.533128	0.510635	0.820018	-2.04476	0.00125391	0.00939521	-1.547	0.0144997	0.0658397	-0.53118	0.447513	0.765422
ENSECAT00000014902	ENSG00000122870	BICC1	bicaudal C homolog 1 (Drosophila) [Source:HGNC Symbol;Acc:19351]	-0.502912	0.000885521	0.00761615	0.53445	1.15425e-05	0.000230637	0.412081	0.00512732	0.0328595	0.0163823	0.916901	0.963686	-0.913548	1.5877e-07	3.5497e-06	0.945668	6.70708e-10	2.02506e-08	0.628365	0.0348828	0.131519	-0.641267	0.0107215	0.45553	1.67943	2.61982e-07	9.02314e-06	0.0300895	0.918411	0.955659	-1.02077	0.00197595	0.0131195	1.05639	0.000562273	0.00564457
ENSECAT00000029637	ENSG00000252051	RN7SKP276	RNA, 7SK small nuclear pseudogene 276 [Source:HGNC Symbol;Acc:46000]	-0.194875	0.764383	0.904866	0.525823	0.398194	0.788339	-0.145295	0.843204	0.942224	0.218769	0.689899	0.866759	-0.0329937	0.956287	0.985962	0.271911	0.681963	0.915816	-0.84323	0.342414	0.589267	-0.132221	0.629463	0.992479	0.238471	0.763599	0.8841	-1.18333	0.140457	0.333399	-1.1766	0.187478	0.411446	-0.143678	0.832055	0.928899
ENSECAT00000019189	---	---	---	-0.271903	0.681426	0.866604	0.108256	0.861303	0.954396	-0.588945	0.432662	0.790878	-0.195253	0.728365	0.884809	0.427489	0.532307	0.86146	-0.696358	0.300635	0.632002	-3.54205	5.44786e-07	1.55092e-05	0.46479	0.286466	0.992479	-2.30298	0.00351714	0.0319666	-2.53978	7.63048e-06	0.000132961	-0.853274	0.172371	0.390048	-1.51651	0.0251377	0.129134
ENSECAT00000000939	---	---	---	NA	NA	NA	NA	NA	NA	NA	NA	NA	NA	NA	NA	NA	NA	NA	NA	NA	NA	NA	NA	NA	NA	NA	NA	NA	NA	NA	NA	NA	NA	NA	NA	NA	NA	NA	NA
ENSECAT00000019901	---	---	---	NA	NA	NA	NA	NA	NA	NA	NA	NA	NA	NA	NA	NA	NA	NA	NA	NA	NA	NA	NA	NA	NA	NA	NA	NA	NA	NA	NA	NA	NA	NA	NA	NA	NA	NA	NA
ENSECAT00000001498	---	---	---	-0.159158	0.586904	0.863299	NA	NA	NA	NA	NA	NA	-0.128418	0.564453	0.861937	-0.0748472	0.738991	0.89979	NA	NA	NA	-0.276351	0.674369	0.829581	-0.0445245	0.686854	0.992479	-0.0623077	0.904792	0.959188	-0.386362	0.44942	0.688201	-0.215935	0.751246	0.868955	-0.234032	0.575964	0.847462
ENSECAT00000000962	ENSG00000228537	---	HDCMB45P; Uncharacterized protein [Source:UniProtKB/TrEMBL;Acc:Q9P1R7]	0.0410634	0.916614	0.96404	-0.078613	0.815061	0.935743	-0.409778	0.513736	0.853921	-0.0397934	0.886204	0.953881	0.449276	0.413876	0.767967	-0.56114	0.305807	0.638306	-2.10892	0.0177066	0.0789754	0.238764	0.368074	0.992479	-0.925941	0.211494	0.539043	-1.72786	0.0308288	0.112462	-0.685547	0.446514	0.706411	-0.860443	0.272364	0.60488
ENSECAT00000020866	ENSG00000165443	PHYHIPL	phytanoyl-CoA 2-hydroxylase interacting protein-like [Source:HGNC Symbol;Acc:29378]	0.0746448	0.907448	0.960401	0.812634	0.166452	0.512114	0.809846	0.276112	0.618073	0.958726	0.0561285	0.238154	-0.769719	0.250594	0.595079	1.63625	0.0153428	0.0710749	-1.9211	0.0310386	0.120227	0.101648	0.655862	0.992479	0.140118	0.793782	0.899556	-0.972676	0.219994	0.449753	-2.4854	0.00560997	0.0307366	0.464245	0.450595	0.767664
ENSECAT00000000035	---	---	---	NA	NA	NA	NA	NA	NA	NA	NA	NA	NA	NA	NA	NA	NA	NA	NA	NA	NA	NA	NA	NA	NA	NA	NA	NA	NA	NA	NA	NA	NA	NA	NA	NA	NA	NA	NA
ENSECAT00000000067	ENSG00000148541	FAM13C	family with sequence similarity 13, member C [Source:HGNC Symbol;Acc:19371]	-1.70155	NA	NA	0.609742	NA	NA	2.52201	0.000247912	0.00257364	-1.24942	9.76201e-06	0.000174282	-5.12786	NA	NA	3.64831	NA	NA	-0.305193	0.676676	0.830637	0.113722	0.807868	0.99421	3.66304	3.15084e-08	1.36103e-06	-0.0476162	NA	NA	-4.24707	2.41815e-12	9.59424e-11	3.94408	8.09429e-11	3.24957e-09
ENSECAT00000027930	ENSG00000207357	RNU6-2	RNA, U6 small nuclear 2 [Source:HGNC Symbol;Acc:34270]	NA	NA	NA	NA	NA	NA	NA	NA	NA	NA	NA	NA	NA	NA	NA	NA	NA	NA	NA	NA	NA	NA	NA	NA	NA	NA	NA	NA	NA	NA	NA	NA	NA	NA	NA	NA
ENSECAT00000001602	---	---	---	0.332026	0.431627	0.777733	-0.0269157	0.952478	0.995264	-0.555159	0.429165	0.786481	0.119952	0.594171	0.861937	0.578261	0.248263	0.591775	-0.369759	0.488817	0.825464	-2.08765	0.0177202	0.0789754	0.360561	0.317376	0.992479	-0.634565	0.424152	0.757599	-1.14984	0.11609	0.292781	-1.42439	0.0827974	0.238508	0.228814	0.768752	0.900124
ENSECAT00000000657	---	---	---	-0.0214617	0.973935	0.986589	-0.595378	0.322457	0.726161	-0.564074	0.457412	0.806277	-0.395583	0.408429	0.772613	0.339696	0.591912	0.89979	-0.853246	0.175455	0.443419	-2.7585	0.00179201	0.0134446	0.205337	0.398521	0.992479	-1.85251	0.0267353	0.146184	-1.66012	0.0321536	0.115959	-0.453437	0.561596	0.794136	-1.1077	0.158829	0.447938
ENSECAT00000000977	ENSG00000165449	SLC16A9	solute carrier family 16, member 9 [Source:HGNC Symbol;Acc:23520]	-3.23588	NA	NA	4.48947	NA	NA	-3.7743	7.56041e-12	3.41624e-10	0.929062	NA	NA	0.206496	NA	NA	0.808504	0.0314944	0.125417	1.16938	0.0748211	0.225263	0.600116	0.179658	0.992479	-0.0767429	0.907438	0.95965	2.08961	6.98352e-05	0.000870235	1.30012	0.0495061	0.165697	0.74962	0.192679	0.502459
ENSECAT00000006560	ENSG00000108091	CCDC6	coiled-coil domain containing 6 [Source:HGNC Symbol;Acc:18782]	-0.216328	0.254521	0.590216	0.65045	1.52463e-13	9.92521e-12	0.098393	0.580159	0.898177	0.409484	0.0176082	0.101242	-0.306378	0.166728	0.462272	0.74697	4.18976e-06	6.10793e-05	1.32129	0.00147533	0.0115093	-0.27888	0.465173	0.992479	0.635229	0.143881	0.433735	1.07882	0.00187042	0.0129849	0.743912	0.0341776	0.125781	0.355967	0.343309	0.676439
ENSECAT00000012209	ENSG00000151150	ANK3	ankyrin 3, node of Ranvier (ankyrin G) [Source:HGNC Symbol;Acc:494]	-4.41523	2.16283e-12	9.91159e-11	3.79927	1.1749e-10	5.59305e-09	-3.93559	1.32159e-07	3.004e-06	-0.974591	0.0468548	0.210148	-0.0168511	0.978421	0.988482	-1.06854	0.0511878	0.1821	0.234539	0.685816	0.837307	-1.00958	0.022079	0.644364	0.313037	0.608473	0.866369	-1.0997	0.00499567	0.0282832	-0.066013	0.892013	0.948083	-0.980143	0.0453281	0.198563
ENSECAT00000012216	ENSG00000151150	ANK3	ankyrin 3, node of Ranvier (ankyrin G) [Source:HGNC Symbol;Acc:494]	-1.5465	0.0169602	0.0852743	0.490498	0.276841	0.679819	-1.2428	0.0781272	0.273043	-0.089193	NA	NA	-0.0411812	0.94866	0.983586	-0.0726734	0.893902	0.963579	-0.764255	0.38943	0.636303	-0.300965	0.349463	0.992479	0.273443	0.744062	0.878513	-0.489976	NA	NA	-0.663071	0.428233	0.689802	-0.586425	0.425445	0.746936
ENSECAT00000010159	ENSG00000170312	CDK1	cyclin-dependent kinase 1 [Source:HGNC Symbol;Acc:1722]	1.00785	NA	NA	-0.367022	NA	NA	-0.737758	NA	NA	0.717729	0.0250599	0.1322	1.93074	1.65717e-06	3.05447e-05	-1.29565	6.55664e-06	9.04729e-05	-0.54352	0.419879	0.663602	-0.789129	0.0808305	0.992479	0.749188	0.31361	0.663449	-1.4885	0.00966279	0.0470977	-1.30012	0.0783561	0.229173	-0.107883	0.872259	0.948444
ENSECAT00000012319	ENSG00000072422	RHOBTB1	Rho-related BTB domain containing 1 [Source:HGNC Symbol;Acc:18738]	-0.561949	0.0331186	0.142491	0.555778	0.0095846	0.0684509	-0.13241	0.678927	0.924087	-0.0259352	0.888898	0.953881	-0.430854	0.141386	0.416438	0.430415	0.0869522	0.270807	-0.261574	0.51991	0.744899	-0.302151	0.352375	0.992479	-0.497779	0.267042	0.607738	-0.513621	0.0775534	0.219765	0.295296	0.457379	0.718294	-0.798841	0.0252947	0.129717
ENSECAT00000018784	---	---	---	-0.138143	0.61481	0.863299	0.0945715	0.666443	0.876522	NA	NA	NA	-0.0305143	0.913408	0.962901	-0.0630982	0.760662	0.89979	0.0542471	0.778482	0.915816	-1.20339	0.147159	0.355273	0.151523	0.478734	0.992479	-0.439162	0.46075	0.781351	-0.824516	0.30282	0.544404	-0.869362	0.333971	0.591082	-0.00988757	0.989522	0.999353
ENSECAT00000018835	ENSG00000196932	TMEM26	transmembrane protein 26 [Source:HGNC Symbol;Acc:28550]	1.29437	0.0432169	0.173775	1.52465	0.00816889	0.06044	0.884958	0.226128	0.552241	2.32149	3.59523e-05	0.000554016	0.0601976	0.744591	0.89979	2.13659	0.00154263	0.0106431	-1.01501	0.103992	0.282727	-0.344105	0.44218	0.992479	-1.13234	0.0696721	0.277218	-1.41662	0.00441787	0.0256177	0.176226	0.753102	0.870056	-1.59242	0.00157537	0.0137513
ENSECAT00000019841	ENSG00000183346	C10orf107	chromosome 10 open reading frame 107 [Source:HGNC Symbol;Acc:28678]	0.143495	0.821785	0.934602	-0.658549	0.284155	0.688362	1.00612	0.17955	0.480243	-0.563693	0.304688	0.673242	-0.927955	0.168374	0.465179	0.491509	0.441123	0.782344	-0.336963	0.691141	0.840942	-0.199035	0.664105	0.992479	-0.679659	0.327054	0.677154	-0.548177	0.49096	0.716747	0.245074	0.765212	0.877197	-0.94365	0.175207	0.475525
ENSECAT00000021091	ENSG00000150347	ARID5B	AT rich interactive domain 5B (MRF1-like) [Source:HGNC Symbol;Acc:17362]	0.292751	0.312414	0.660707	-0.156606	0.568228	0.876522	0.0198639	0.946102	0.982145	0.127391	0.434333	0.796096	0.284908	0.119079	0.370187	-0.145756	0.3464	0.682766	-0.0833531	0.831758	0.901559	0.546047	0.142034	0.992479	0.888116	0.00228883	0.023026	0.615436	0.178338	0.392242	-0.923349	0.00981221	0.0482011	1.53087	0.00012416	0.00152535
ENSECAT00000001633	---	---	---	NA	NA	NA	0.0804845	0.69221	0.876522	NA	NA	NA	0.0670416	0.696411	0.866759	NA	NA	NA	0.0453788	0.797659	0.915816	NA	NA	NA	NA	NA	NA	NA	NA	NA	NA	NA	NA	NA	NA	NA	NA	NA	NA
ENSECAT00000000325	ENSG00000182010	RTKN2	rhotekin 2 [Source:HGNC Symbol;Acc:19364]	1.60387	1.05765e-12	5.05261e-11	-1.12759	4.86386e-07	1.31004e-05	0.726247	0.00456332	0.0298796	0.438963	0.114169	0.382154	0.851784	0.0078519	0.0471166	-0.395421	0.198435	0.482597	0.898793	0.158897	0.374027	-0.193065	0.668248	0.992479	0.126674	0.840055	0.927411	0.68452	0.270272	0.508493	0.767956	0.243125	0.485952	-0.0674625	0.909558	0.968798
ENSECAT00000000314	ENSG00000182010	RTKN2	rhotekin 2 [Source:HGNC Symbol;Acc:19364]	3.32053	3.74163e-07	7.64022e-06	-0.482792	0.379025	0.776813	0.734457	0.286485	0.632586	3.06043	2.30114e-08	6.57937e-07	2.27565	0.000853108	0.00771429	0.216676	0.680483	0.915816	0.865142	0.253216	0.496446	-0.272529	0.294305	0.992479	0.915149	0.20163	0.52553	NA	NA	NA	NA	NA	NA	NA	NA	NA
ENSECAT00000010493	ENSG00000138311	ZNF365	zinc finger protein 365 [Source:HGNC Symbol;Acc:18194]	0.533071	0.0340172	0.145419	-0.342696	0.0949818	0.358011	1.60482	1.5175e-07	3.39163e-06	0.177823	0.443001	0.800886	-1.06418	0.00159251	0.0129687	1.25719	6.43014e-06	8.92346e-05	2.56361	0.00010912	0.00137271	-0.248629	0.586442	0.992479	0.208113	0.767533	0.885734	2.47504	8.52813e-07	1.94676e-05	2.38644	0.000322734	0.0027932	-0.0788894	0.898333	0.962497
ENSECAT00000029754	ENSG00000222713	RN7SKP51	RNA, 7SK small nuclear pseudogene 51 [Source:HGNC Symbol;Acc:45775]	0.203551	0.696564	0.866604	0.423465	0.487025	0.855906	0.302708	0.522539	0.860411	0.537432	0.288807	0.65636	-0.0626293	0.761565	0.89979	0.744114	0.199106	0.483289	0.452485	0.468251	0.705818	0.148144	0.691494	0.992479	-0.673669	0.411348	0.746239	0.939612	0.20051	0.422306	1.07632	0.194068	0.421757	-0.493084	0.531962	0.828976
ENSECAT00000011107	---	---	---	-0.00654403	0.988713	0.995698	-0.0871101	0.766331	0.915031	0.835797	0.0733731	0.261197	-0.100407	0.808096	0.929323	-0.76929	0.165585	0.460783	0.745725	0.0662587	0.2215	0.930338	0.101729	0.27865	-0.624671	0.118474	0.992479	1.2307	0.0240576	0.135329	0.245056	0.624129	0.803677	-0.255979	0.665765	0.851805	0.526618	0.2735	0.60613
ENSECAT00000011152	ENSG00000122877	EGR2	early growth response 2 [Source:HGNC Symbol;Acc:3239]	0.699093	0.213143	0.531381	-0.839481	0.134939	0.449799	1.34662	0.0382882	0.16074	-0.169619	0.756113	0.899135	-0.554908	0.392335	0.754516	0.353729	0.588219	0.888789	-0.800031	0.210007	0.443758	0.133265	0.759666	0.992479	-2.00471	NA	NA	-0.596892	0.305528	0.547718	1.44291	NA	NA	-1.86063	NA	NA
ENSECAT00000029763	ENSG00000212526	RNU6-466P	RNA, U6 small nuclear 466, pseudogene [Source:HGNC Symbol;Acc:47429]	NA	NA	NA	NA	NA	NA	NA	NA	NA	NA	NA	NA	NA	NA	NA	NA	NA	NA	NA	NA	NA	NA	NA	NA	NA	NA	NA	NA	NA	NA	NA	NA	NA	NA	NA	NA
ENSECAT00000011403	ENSG00000148572	NRBF2	nuclear receptor binding factor 2 [Source:HGNC Symbol;Acc:19692]	-0.17346	0.515189	0.838824	0.37473	0.135005	0.449927	0.295528	0.313428	0.665375	0.191539	0.176517	0.499896	-0.50512	0.00704828	0.0431592	0.726151	2.61929e-06	3.97281e-05	0.565443	0.0162246	0.0738389	-0.333194	0.110195	0.992479	0.48152	0.165618	0.468519	0.302364	0.14542	0.341195	0.117368	0.719906	0.86802	0.186876	0.552469	0.844998
ENSECAT00000013768	ENSG00000171988	JMJD1C	jumonji domain containing 1C [Source:HGNC Symbol;Acc:12313]	-0.234558	0.334816	0.684723	0.06523	0.719227	0.892103	-0.767703	0.00071864	0.00645396	-0.183859	0.38688	0.748392	0.522766	0.0325748	0.143683	-0.706061	0.000171993	0.00164545	-0.831334	0.00475809	0.0290917	0.210102	0.290185	0.992479	-0.602103	0.0548019	0.236131	-0.530505	0.0256793	0.0982894	-0.185738	0.541405	0.779004	-0.339927	0.170957	0.469261
ENSECAT00000027661	ENSG00000221063	MIR1296	microRNA 1296 [Source:HGNC Symbol;Acc:35249]	NA	NA	NA	NA	NA	NA	NA	NA	NA	NA	NA	NA	NA	NA	NA	NA	NA	NA	NA	NA	NA	NA	NA	NA	NA	NA	NA	NA	NA	NA	NA	NA	NA	NA	NA	NA
ENSECAT00000020782	---	---	---	0.581894	0.380458	0.730184	0.217723	0.717673	0.891403	-0.393451	0.5926	0.90394	0.707857	0.207864	0.552248	0.878336	0.198709	0.518813	-0.142943	0.826877	0.931347	-2.53775	0.000354154	0.00364899	0.239778	0.591279	0.992479	-1.32826	0.0800235	0.302664	-2.01002	0.00149159	0.010807	-1.16111	0.0545817	0.177175	-0.888618	0.180783	0.484163
ENSECAT00000020914	ENSG00000165476	REEP3	receptor accessory protein 3 [Source:HGNC Symbol;Acc:23711]	-0.894993	0.000478114	0.00446157	0.754417	0.000372494	0.00482931	-0.567006	0.0277014	0.124991	-0.163405	0.342902	0.713394	-0.33705	0.128675	0.390498	0.181581	0.238853	0.546033	1.3017	0.000103478	0.00131207	-0.237013	0.453116	0.992479	-0.545988	0.117963	0.386206	1.13338	1.63312e-05	0.000257667	1.93023	1.10746e-11	4.05948e-10	-0.772622	0.00439224	0.0324067
ENSECAT00000000625	---	---	---	NA	NA	NA	NA	NA	NA	NA	NA	NA	NA	NA	NA	NA	NA	NA	NA	NA	NA	NA	NA	NA	NA	NA	NA	NA	NA	NA	NA	NA	NA	NA	NA	NA	NA	NA	NA
ENSECAT00000000975	---	---	---	NA	NA	NA	NA	NA	NA	NA	NA	NA	NA	NA	NA	NA	NA	NA	NA	NA	NA	NA	NA	NA	NA	NA	NA	NA	NA	NA	NA	NA	NA	NA	NA	NA	NA	NA	NA
ENSECAT00000001964	---	---	---	0.152685	0.606729	0.863299	-0.0828772	0.804289	0.932264	0.0885647	0.74443	0.924087	0.0670416	0.696411	0.866759	NA	NA	NA	0.0453788	0.797659	0.915816	-1.04348	0.241631	0.483188	0.0708965	0.745538	0.992479	0.0459509	0.934302	0.971212	-0.422335	0.59406	0.781045	-1.29735	0.149815	0.357086	0.270455	0.647903	0.847462
ENSECAT00000004204	---	---	---	0.644805	0.331114	0.680051	-0.0153675	0.979334	0.998292	0.297211	0.694032	0.924087	0.521032	0.352535	0.722672	0.218333	0.734801	0.89979	0.254439	0.706946	0.915816	-0.715842	0.417054	0.660791	-0.123336	0.750169	0.992479	0.475428	0.551203	0.83681	-0.999907	0.208316	0.433135	-1.39807	0.119214	0.305187	0.403939	0.605016	0.847462
ENSECAT00000001726	---	---	---	0.0431688	0.912251	0.962317	0.0507967	0.887274	0.968411	-0.112018	0.800211	0.924087	0.0788461	0.79921	0.925945	0.132924	0.723103	0.89979	-0.0599986	0.876688	0.957333	-2.321	0.00907756	0.0475029	0.104568	0.552969	0.992479	-0.983731	0.192751	0.512376	-1.38147	0.0778106	0.220314	-1.56269	0.0825589	0.237951	-0.342842	0.63673	0.847462
ENSECAT00000001757	---	---	---	NA	NA	NA	0.608606	0.205344	0.579335	-0.861557	0.16844	0.462023	0.480411	0.238188	0.593193	0.695486	0.192071	0.507211	-0.230188	0.713236	0.915816	-0.0460709	0.94304	0.969395	0.00604605	0.975744	0.996634	-0.0275463	0.962136	0.980934	-0.0104126	0.985437	0.992892	0.0012897	0.998471	0.999273	-0.00911315	0.987145	0.999353
ENSECAT00000001782	---	---	---	NA	NA	NA	NA	NA	NA	NA	NA	NA	NA	NA	NA	NA	NA	NA	NA	NA	NA	NA	NA	NA	NA	NA	NA	NA	NA	NA	NA	NA	NA	NA	NA	NA	NA	NA	NA
ENSECAT00000004682	---	---	---	0.16515	0.752419	0.897407	-0.42988	0.310048	0.713823	-0.199771	0.768691	0.924087	-0.128418	0.564453	0.861937	0.243963	0.626666	0.89979	-0.478455	0.289556	0.616538	-2.32111	0.00920067	0.0479459	0.150364	0.480647	0.992479	-0.447241	0.445589	0.776003	-1.72304	0.0287098	0.106572	-0.783649	0.384299	0.645584	-0.359241	0.606898	0.847462
ENSECAT00000008280	---	---	---	NA	NA	NA	NA	NA	NA	NA	NA	NA	NA	NA	NA	NA	NA	NA	NA	NA	NA	NA	NA	NA	0.117467	0.5387	0.992479	NA	NA	NA	0.364465	0.498276	0.721135	NA	NA	NA	0.486702	0.390033	0.718371
ENSECAT00000001804	---	---	---	NA	NA	NA	NA	NA	NA	NA	NA	NA	NA	NA	NA	NA	NA	NA	NA	NA	NA	NA	NA	NA	NA	NA	NA	NA	NA	NA	NA	NA	NA	NA	NA	NA	NA	NA	NA
ENSECAT00000027377	ENSG00000271932	---	U6 spliceosomal RNA [Source:RFAM;Acc:RF00026]	NA	NA	NA	NA	NA	NA	NA	NA	NA	NA	NA	NA	NA	NA	NA	NA	NA	NA	NA	NA	NA	NA	NA	NA	NA	NA	NA	NA	NA	NA	NA	NA	NA	NA	NA	NA
ENSECAT00000008337	---	---	---	-0.138143	0.61481	0.863299	0.0804845	0.69221	0.876522	NA	NA	NA	-0.0451891	0.870222	0.952736	-0.0630982	0.760662	0.89979	0.0453788	0.797659	0.915816	-0.878343	0.172499	0.393209	0.319246	0.494595	0.992479	2.04689	0.00962085	0.0690716	-0.266638	0.654912	0.823482	-3.3141	1.80612e-06	2.71007e-05	2.58422	0.000346472	0.0037308
ENSECAT00000001833	---	---	---	0.180511	0.571926	0.863299	0.0577446	0.901079	0.974441	-0.0549364	0.899564	0.967734	0.313004	0.368973	0.737504	0.148863	0.600146	0.89979	-0.0568841	0.906816	0.96905	-1.6314	0.0624144	0.197589	0.0337714	0.744181	0.992479	-0.691372	0.316718	0.666168	-1.40482	0.0792478	0.223175	-0.594912	0.503881	0.752687	-0.660884	0.360935	0.694345
ENSECAT00000008764	---	---	---	NA	NA	NA	0.31675	0.403026	0.789637	NA	NA	NA	0.23586	0.448431	0.801681	NA	NA	NA	0.198653	0.576272	0.884684	-1.96303	0.0199544	0.0862684	0.0842863	0.826962	0.99421	-0.369669	0.657692	0.878513	-1.82702	0.0105472	0.0504898	-1.4273	0.0777056	0.227837	-0.302008	0.70017	0.861812
ENSECAT00000002248	ENSG00000198739	LRRTM3	leucine rich repeat transmembrane neuronal 3 [Source:HGNC Symbol;Acc:19410]	NA	NA	NA	NA	NA	NA	NA	NA	NA	NA	NA	NA	NA	NA	NA	NA	NA	NA	-1.18288	0.174885	0.396109	0.225321	0.491425	0.992479	-0.0643884	0.901408	0.959016	-0.850877	0.289287	0.531126	-1.08122	0.220124	0.456292	0.492752	0.518265	0.818922
ENSECAT00000008772	---	---	---	NA	NA	NA	0.0945715	0.666443	0.876522	NA	NA	NA	0.0785767	0.671494	0.866759	NA	NA	NA	0.0542471	0.778482	0.915816	0.027194	0.958983	0.977276	0.0307268	0.896485	0.99421	-0.0648673	0.900723	0.958558	0.132823	0.833593	0.900844	0.0992782	0.866293	0.932393	0.00444145	0.994607	0.999353
ENSECAT00000010636	ENSG00000183230	CTNNA3	catenin (cadherin-associated protein), alpha 3 [Source:HGNC Symbol;Acc:2511]	NA	NA	NA	0.085883	0.682086	0.876522	NA	NA	NA	0.0712352	0.687117	0.866759	NA	NA	NA	0.048543	0.790627	0.915816	-1.02784	0.200007	0.430314	0.151063	0.746234	0.992479	2.67475	0.00075428	0.00939623	-0.770131	0.269933	0.508083	-3.95145	5.67477e-07	9.45958e-06	3.28714	1.6049e-06	3.08769e-05
ENSECAT00000010695	---	---	---	NA	NA	NA	NA	NA	NA	NA	NA	NA	NA	NA	NA	NA	NA	NA	NA	NA	NA	-1.91148	0.0312658	0.120864	NA	NA	NA	-0.0970366	0.752847	0.878513	-2.08788	0.00927378	0.045784	-1.86801	0.0378534	0.136047	-0.138641	0.675994	0.847462
ENSECAT00000010882	ENSG00000108176	DNAJC12	DnaJ (Hsp40) homolog, subfamily C, member 12 [Source:HGNC Symbol;Acc:28908]	-2.70873	4.66805e-06	7.40719e-05	1.94862	0.00091365	0.0101951	-0.471639	0.528043	0.863017	-0.668284	0.127109	0.408473	-1.91399	0.0013209	0.011129	1.27989	0.0364555	0.140529	0.178293	0.821388	0.895253	0.168692	0.717941	0.992479	-0.0341358	0.961995	0.980928	0.528758	0.383266	0.627619	0.266459	0.687392	0.865551	0.299036	0.579222	0.847462
ENSECAT00000014702	ENSG00000096717	SIRT1	sirtuin 1 [Source:HGNC Symbol;Acc:14929]	0.0827547	0.636726	0.866604	-0.143814	0.240828	0.633101	0.198497	0.195671	0.506351	-0.0732893	0.656496	0.866759	-0.116763	0.552436	0.878836	0.0579165	0.687947	0.915816	0.359029	0.263323	0.509105	0.0966614	0.748487	0.992479	0.255687	0.514207	0.821903	0.552689	0.028772	0.106708	0.152868	0.670769	0.854113	0.409438	0.227874	0.550661
ENSECAT00000017229	ENSG00000148634	HERC4	HECT and RLD domain containing E3 ubiquitin protein ligase 4 [Source:HGNC Symbol;Acc:24521]	0.223123	NA	NA	0.0443085	NA	NA	0.54772	NA	NA	0.262567	NA	NA	-0.373472	NA	NA	0.575894	NA	NA	0.13138	NA	NA	0.38214	NA	NA	0.299081	NA	NA	0.592821	NA	NA	0.00841266	NA	NA	1.17619	NA	NA
ENSECAT00000017233	ENSG00000148634	HERC4	HECT and RLD domain containing E3 ubiquitin protein ligase 4 [Source:HGNC Symbol;Acc:24521]	0.120566	0.603348	0.863299	-0.564129	0.00128293	0.0136148	-0.0514306	0.827646	0.93354	-0.453263	0.0110921	0.070956	0.169713	0.457878	0.812236	-0.597917	0.000462471	0.00383114	-0.856426	0.00409577	0.025895	-0.0490128	0.841521	0.99421	-0.0556264	0.855431	0.935618	-0.82186	0.000316364	0.00306258	-0.7566	0.00481643	0.0272777	-0.0557427	0.798396	0.91632
ENSECAT00000003660	---	---	---	NA	NA	NA	NA	NA	NA	NA	NA	NA	NA	NA	NA	NA	NA	NA	NA	NA	NA	-0.226013	0.627539	0.799848	0.0337714	0.744181	0.992479	NA	NA	NA	-0.124523	0.810828	0.888503	-0.275809	0.578791	0.798259	0.153731	0.658569	0.847462
ENSECAT00000015774	---	---	---	-0.314818	0.425504	0.777372	0.31675	0.403026	0.789637	NA	NA	NA	-0.209688	0.60747	0.864927	-0.167009	0.605957	0.89979	0.198653	0.576272	0.884684	-1.95719	0.0275433	0.110044	0.0337714	0.744181	0.992479	-1.29723	0.103337	0.356149	-1.73167	0.0315125	0.114317	0.0698978	0.936844	0.974084	-1.31883	0.0868393	0.306467
ENSECAT00000016087	ENSG00000138347	MYPN	myopalladin [Source:HGNC Symbol;Acc:23246]	0.245071	0.65236	0.866604	-0.349466	0.474602	0.848075	0.354338	0.481326	0.826326	-0.0573314	0.841022	0.94457	-0.0748472	0.738991	0.89979	0.048543	0.790627	0.915816	-1.70126	0.0559763	0.183197	0.75156	0.0862852	0.992479	-0.0963361	0.89534	0.957054	-0.513317	0.489418	0.715345	-1.82395	0.0395188	0.140366	1.60155	0.0322302	0.155092
ENSECAT00000023885	---	---	---	NA	NA	NA	NA	NA	NA	NA	NA	NA	NA	NA	NA	NA	NA	NA	NA	NA	NA	NA	NA	NA	NA	NA	NA	NA	NA	NA	NA	NA	NA	NA	NA	NA	NA	NA	NA
ENSECAT00000000139	ENSG00000108187	PBLD	phenazine biosynthesis-like protein domain containing [Source:HGNC Symbol;Acc:23301]	-0.00307775	0.990127	0.996055	0.0929098	0.708135	0.885446	0.509121	0.152872	0.435212	0.077144	0.752434	0.89722	-0.501951	0.14405	0.420591	0.592828	0.0813612	0.257841	-0.632874	0.146785	0.35479	0.0564499	0.87428	0.99421	0.788972	0.145901	0.437099	-0.518974	0.0644923	0.19251	-1.41417	0.00100552	0.00737929	0.903055	0.0266324	0.134978
ENSECAT00000007308	ENSG00000096746	HNRNPH3	heterogeneous nuclear ribonucleoprotein H3 (2H9) [Source:HGNC Symbol;Acc:5043]	-0.202521	0.390646	0.741675	-0.107253	0.669664	0.876522	-0.93516	6.74487e-05	0.000827928	-0.321364	0.123868	0.402861	0.746345	1.79175e-05	0.00025954	-1.04542	4.07295e-07	7.39748e-06	0.0643897	0.88792	0.93553	0.168328	0.663255	0.992479	-0.223911	0.60719	0.865344	0.352454	0.282	0.522287	0.351778	0.213475	0.447456	0.0217803	0.938484	0.98609
ENSECAT00000011962	ENSG00000204130	RUFY2	RUN and FYVE domain containing 2 [Source:HGNC Symbol;Acc:19761]	-0.267677	0.137231	0.399826	-0.0915623	0.527399	0.876522	0.045624	0.838177	0.93964	-0.373207	0.0088009	0.059779	-0.314332	0.144225	0.420833	-0.033016	0.857635	0.949221	-0.486217	0.156826	0.370906	0.14198	0.625003	0.992479	-0.133679	0.717723	0.878513	-0.241379	0.348798	0.593439	-0.312104	0.301819	0.55654	0.0717682	0.7943	0.914215
ENSECAT00000023831	ENSG00000138346	DNA2	DNA replication helicase/nuclease 2 [Source:HGNC Symbol;Acc:2939]	-0.17715	0.781616	0.913544	-0.322755	0.525212	0.876522	0.0269302	0.971594	0.988843	-0.397893	NA	NA	-0.226635	0.737095	0.89979	-0.384903	0.516503	0.848731	0.0259218	0.973119	0.984497	-0.00264814	0.991556	0.998993	0.558793	0.433738	0.764461	0.0296162	0.963415	0.984316	-0.573686	0.459051	0.719661	0.481967	0.450529	0.767664
ENSECAT00000023857	ENSG00000138346	DNA2	DNA replication helicase/nuclease 2 [Source:HGNC Symbol;Acc:2939]	0.365528	0.524852	0.847917	-0.0721249	0.900016	0.973977	0.394826	0.563101	0.890696	0.248384	0.579919	0.861937	0.00509738	0.991334	0.99482	0.295968	0.613271	0.907511	0.131066	0.719565	0.845113	-0.0445961	0.686609	0.992479	-1.54132	0.0628773	0.25867	NA	NA	NA	1.86827	0.0359781	0.13066	-1.87711	0.0157907	0.0904631
ENSECAT00000023897	ENSG00000138346	DNA2	DNA replication helicase/nuclease 2 [Source:HGNC Symbol;Acc:2939]	0.259968	0.608353	0.863299	-0.484402	0.325414	0.728103	-0.591302	0.28028	0.623945	-0.274385	0.445854	0.801681	0.921515	0.0163922	0.0850866	-1.19551	0.00129689	0.00917695	-1.33265	0.0466707	0.161605	-0.0207789	0.958214	0.994507	-0.0226735	0.974574	0.986456	-1.08384	0.159434	0.363829	-1.37348	0.0108662	0.0522926	-0.0896402	0.907425	0.967717
ENSECAT00000010306	---	---	---	-0.610683	0.228449	0.554067	NA	NA	NA	NA	NA	NA	-0.483421	0.216757	0.56593	-0.347135	0.434604	0.792501	NA	NA	NA	-1.6687	0.053324	0.17765	0.0165309	0.953734	0.994365	-0.432499	0.582416	0.856866	-1.67717	0.0292845	0.108168	-1.04093	0.211982	0.445755	-0.455217	0.55772	0.845909
ENSECAT00000010621	ENSG00000122912	SLC25A16	solute carrier family 25 (mitochondrial carrier; Graves disease autoantigen), member 16 [Source:HGNC Symbol;Acc:10986]	-0.212489	0.450523	0.788685	0.223837	0.412661	0.794138	-0.358805	0.288591	0.635362	-0.00266291	0.986532	0.995151	0.09903	0.660289	0.89979	-0.0803966	0.708747	0.915816	0.512991	0.19158	0.420419	-0.151116	0.646346	0.992479	0.778094	0.0502262	0.223282	0.435568	0.071778	0.208091	-0.242402	0.376326	0.636616	0.69505	0.00195553	0.016543
ENSECAT00000016139	---	---	---	-2.1434	9.01668e-11	3.32767e-09	1.41349	2.11702e-06	5.04551e-05	-0.899398	0.0488196	0.193366	-0.772245	0.000371597	0.00427066	-1.19032	0.000913539	0.00817175	0.462504	0.159643	0.415709	-0.560364	0.308179	0.558959	0.162038	0.672574	0.992479	-1.00356	0.018612	0.112773	-0.289077	0.571792	0.770422	0.45776	0.364543	0.624682	-0.768918	0.049923	0.212025
ENSECAT00000003730	---	---	---	NA	NA	NA	NA	NA	NA	NA	NA	NA	NA	NA	NA	NA	NA	NA	NA	NA	NA	NA	NA	NA	NA	NA	NA	NA	NA	NA	NA	NA	NA	NA	NA	NA	NA	NA	NA
ENSECAT00000016249	ENSG00000138336	TET1	tet methylcytosine dioxygenase 1 [Source:HGNC Symbol;Acc:29484]	-2.47644	3.15529e-09	9.21017e-08	1.67324	4.54564e-05	0.00077541	-1.04496	0.0617781	0.229941	-0.848975	0.000202253	0.00253376	-1.42738	2.20225e-05	0.000314759	0.616691	0.0476345	0.172293	-0.762644	0.339313	0.588209	-0.0769058	0.86902	0.99421	-0.499734	0.501805	0.813226	-0.906726	0.157778	0.360957	-0.272341	0.690385	0.867413	-0.690787	0.220852	0.540828
ENSECAT00000027267	ENSG00000221060	---	Small nucleolar RNA SNORA11 [Source:RFAM;Acc:RF00614]	-1.01826	0.1098	0.341732	0.0984071	0.823598	0.938649	-0.468625	0.444826	0.8014	-0.832304	0.118514	0.39057	-0.320182	0.63142	0.89979	-0.477725	0.423904	0.764344	-1.28699	0.128543	0.326017	0.155722	0.471876	0.992479	-0.439162	0.46075	0.781351	-0.580761	0.469527	0.704702	-0.646789	0.472759	0.730853	0.0123425	0.986916	0.999353
ENSECAT00000017026	ENSG00000138336	TET1	tet methylcytosine dioxygenase 1 [Source:HGNC Symbol;Acc:29484]	-2.34169	7.0673e-10	2.28104e-08	1.77958	5.91402e-06	0.000128483	-0.490446	0.401181	0.757787	-0.530633	0.0880919	0.321933	-1.74103	0.000103246	0.00123908	1.2221	0.00906205	0.0465369	0.31195	0.702289	0.845113	-0.247109	0.587201	0.992479	0.195321	0.812172	0.90993	-0.0966715	0.888272	0.935518	0.111882	0.89111	0.947604	-0.200824	0.78988	0.911646
ENSECAT00000003757	---	---	---	0.225857	0.587378	0.863299	-0.0333232	0.924824	0.9863	-0.179781	0.729557	0.924087	0.182466	0.598743	0.863415	0.391762	0.430693	0.788208	-0.225243	0.603431	0.899487	-2.37569	4.61697e-08	1.72572e-06	0.354506	0.312648	0.992479	-1.09856	0.0535169	0.232673	-1.93486	4.57723e-09	1.93353e-07	-1.12886	0.026419	0.103216	-0.722518	0.142244	0.418557
ENSECAT00000017725	ENSG00000060339	CCAR1	cell division cycle and apoptosis regulator 1 [Source:HGNC Symbol;Acc:24236]	-0.180139	0.485505	0.81961	0.0233548	0.907468	0.978021	-0.649392	0.00129765	0.010559	-0.169701	0.448332	0.801681	0.459089	0.0414768	0.173794	-0.631942	4.2386e-05	0.000481554	-0.824541	0.0601238	0.192799	0.00126429	0.997356	0.999137	-0.0976367	0.823697	0.916745	-0.767534	0.00688697	0.0364131	-0.716361	0.00671806	0.0355839	-0.0464631	0.870765	0.947819
ENSECAT00000028143	ENSG00000221182	SNORD98	small nucleolar RNA, C/D box 98 [Source:HGNC Symbol;Acc:32761]	NA	NA	NA	NA	NA	NA	NA	NA	NA	NA	NA	NA	NA	NA	NA	NA	NA	NA	NA	NA	NA	NA	NA	NA	NA	NA	NA	NA	NA	NA	NA	NA	NA	NA	NA	NA
ENSECAT00000028716	ENSG00000201273	RNU6-776P	RNA, U6 small nuclear 776, pseudogene [Source:HGNC Symbol;Acc:47739]	NA	NA	NA	NA	NA	NA	NA	NA	NA	NA	NA	NA	NA	NA	NA	NA	NA	NA	NA	NA	NA	NA	NA	NA	NA	NA	NA	NA	NA	NA	NA	NA	NA	NA	NA	NA
ENSECAT00000023761	ENSG00000165730	STOX1	storkhead box 1 [Source:HGNC Symbol;Acc:23508]	-1.00941	0.0437965	0.175205	0.374885	0.480669	0.851389	0.00739795	0.991087	0.997268	-0.575894	0.214696	0.562661	-0.970998	0.095538	0.318914	0.36514	0.54906	0.874583	-1.91523	0.00148883	0.011571	0.56581	0.196477	0.992479	-1.39329	0.00521236	0.0434902	-1.10384	0.0432701	0.144497	-0.54503	0.299452	0.55333	-0.603914	0.163599	0.456291
ENSECAT00000024827	ENSG00000107625	DDX50	DEAD (Asp-Glu-Ala-Asp) box polypeptide 50 [Source:HGNC Symbol;Acc:17906]	-0.271224	0.0544985	0.206288	-0.0978345	0.383109	0.780581	-0.466281	0.0230375	0.108309	-0.381179	0.00432662	0.0340654	0.1947	0.336655	0.699099	-0.557671	0.00373704	0.0225592	0.402111	0.275592	0.524387	0.0326834	0.922811	0.99421	-0.328279	0.378784	0.722976	0.539371	0.0118565	0.0551911	0.806869	2.349e-05	0.000271809	-0.251693	0.231562	0.55549
ENSECAT00000011504	ENSG00000165732	DDX21	DEAD (Asp-Glu-Ala-Asp) box helicase 21 [Source:HGNC Symbol;Acc:2744]	0.0280608	0.899441	0.959018	-0.133845	0.474877	0.848075	0.139428	0.452609	0.806277	-0.117318	0.549158	0.861937	-0.110029	0.571752	0.891399	0.00691821	0.964908	0.982912	0.311009	NA	NA	-0.257529	NA	NA	0.613048	0.349529	0.69899	-0.00367241	NA	NA	-0.250486	NA	NA	0.262251	NA	NA
ENSECAT00000000051	---	---	---	NA	NA	NA	0.085883	0.682086	0.876522	NA	NA	NA	0.0712352	0.687117	0.866759	NA	NA	NA	0.048543	0.790627	0.915816	NA	NA	NA	NA	NA	NA	NA	NA	NA	NA	NA	NA	NA	NA	NA	NA	NA	NA
ENSECAT00000000433	ENSG00000198954	KIAA1279	KIAA1279 [Source:HGNC Symbol;Acc:23419]	-0.287451	0.0295202	0.131177	0.169667	0.143595	0.467476	-0.330683	0.0430574	0.175753	-0.131759	0.214121	0.56178	0.0377077	0.796027	0.917432	-0.148832	0.266796	0.58629	0.782086	0.0215238	0.0913619	-0.11178	0.691213	0.992479	-0.172214	0.607349	0.865458	0.757308	0.00173112	0.0121714	1.01063	0.000508752	0.00414415	-0.24411	0.299707	0.636756
ENSECAT00000008418	---	---	---	-0.168539	0.772419	0.908639	-0.129728	0.769063	0.915644	0.0655465	0.897451	0.966946	-0.217275	0.581219	0.861937	-0.146296	0.750022	0.89979	-0.013806	0.962966	0.981946	-0.107173	0.747149	0.845113	0.187403	0.42457	0.992479	-1.30129	0.106833	0.363832	0.384851	0.578592	0.776037	1.16699	0.193325	0.420834	-0.703637	0.371854	0.705899
ENSECAT00000008845	ENSG00000213121	---	Uncharacterized protein; cDNA FLJ59044, highly similar to LINE-1 reverse transcriptase homolog [Source:UniProtKB/TrEMBL;Acc:B7Z5F2]	0.246904	0.70938	0.870947	-0.234822	0.705985	0.885087	-0.179688	0.812782	0.925443	-0.0160354	0.977144	0.990979	0.408854	0.550281	0.876247	-0.388219	0.565832	0.884684	-2.04675	0.00131423	0.0105129	0.500544	0.282458	0.992479	-1.19674	0.0870677	0.319628	-1.2475	0.0120029	0.0556006	-0.749799	0.162749	0.376806	-0.485455	0.374506	0.708913
ENSECAT00000009345	ENSG00000122862	SRGN	serglycin [Source:HGNC Symbol;Acc:9361]	4.68598	3.5742e-18	3.05077e-16	-1.28695	0.00409645	0.0350366	0.405941	NA	NA	3.35472	2.69912e-12	1.36091e-10	3.65758	NA	NA	-0.82842	NA	NA	-0.366764	0.520526	0.745525	-0.577959	NA	NA	-1.1671	0.0709092	0.280365	-1.09844	0.00147641	0.0107156	0.95065	0.111933	0.292791	-1.89421	NA	NA
ENSECAT00000009908	ENSG00000122958	VPS26A	vacuolar protein sorting 26 homolog A (S. pombe) [Source:HGNC Symbol;Acc:12711]	0.701221	9.19501e-06	0.000136601	-0.280924	0.0240424	0.135082	0.712395	0.0126863	0.0680203	0.409892	0.00211662	0.0188758	-0.0217044	0.936729	0.979298	0.422913	0.083883	0.26374	0.033191	0.920244	0.956278	0.00934024	0.970156	0.996113	0.243217	0.505413	0.815759	0.102356	0.672914	0.832781	-0.155944	0.649221	0.845663	0.284567	0.313595	0.648291
ENSECAT00000017430	ENSG00000156502	SUPV3L1	suppressor of var1, 3-like 1 (S. cerevisiae) [Source:HGNC Symbol;Acc:11471]	-0.150147	0.332573	0.681726	0.0471806	0.719845	0.892103	-0.534669	0.0108599	0.06023	-0.116016	0.314614	0.683326	0.37376	0.0426117	0.177595	-0.469285	0.00560561	0.0315095	-0.370227	0.408552	0.651813	-0.111879	0.772488	0.993786	-0.17556	0.687622	0.878513	-0.432655	0.191799	0.410661	-0.162197	0.574476	0.798259	-0.265828	0.3929	0.720191
ENSECAT00000005027	ENSG00000156510	HKDC1	hexokinase domain containing 1 [Source:HGNC Symbol;Acc:23302]	-0.337922	0.589003	0.863299	0.499103	0.393461	0.786623	-0.929013	0.195778	0.506418	0.1513	0.77753	0.912404	0.602729	0.352319	0.714178	-0.463488	0.459192	0.798631	-0.687158	0.408509	0.651795	0.0993671	0.828369	0.99421	-1.29138	0.0905723	0.328538	-0.507117	0.426773	0.66803	0.726939	0.281976	0.532462	-1.25943	0.0301406	0.147732
ENSECAT00000012040	ENSG00000156515	HK1	hexokinase 1 [Source:HGNC Symbol;Acc:4922]	-0.868845	0.000176295	0.00187319	0.867603	4.20425e-15	3.28199e-13	-1.25286	2.69818e-18	2.42667e-16	-0.0334876	0.874919	0.95379	0.354566	0.121342	0.375047	-0.385168	0.00464009	0.026987	0.48369	0.192351	0.421432	-0.229932	0.390797	0.992479	-0.135008	0.709835	0.878513	0.314399	0.339839	0.58306	0.655522	0.0821524	0.237134	-0.335711	0.289189	0.623826
ENSECAT00000008884	ENSG00000075073	TACR2	tachykinin receptor 2 [Source:HGNC Symbol;Acc:11527]	NA	NA	NA	0.14195	0.59168	0.876522	NA	NA	NA	0.119952	0.594171	0.861937	NA	NA	NA	0.0855623	0.720264	0.915816	0.22778	0.625852	0.799848	-0.0565985	0.756851	0.992479	-0.359171	0.632699	0.878513	0.104575	0.733354	0.837627	0.870077	0.270831	0.518956	-0.751678	0.301479	0.638764
ENSECAT00000014167	ENSG00000099282	TSPAN15	tetraspanin 15 [Source:HGNC Symbol;Acc:23298]	-0.345693	0.58333	0.863299	0.61182	0.289894	0.694302	0.790872	0.296338	0.644556	0.267739	0.592949	0.861937	-1.12517	0.100205	0.330326	1.43808	0.0320042	0.12694	-0.36114	0.557472	0.765672	-0.210107	0.649932	0.992479	1.95214	0.00370746	0.0332628	-0.629639	0.196128	0.416644	-2.59459	3.33433e-08	6.93952e-07	1.79262	0.00163723	0.0142258
ENSECAT00000018883	---	---	---	NA	NA	NA	NA	NA	NA	NA	NA	NA	NA	NA	NA	NA	NA	NA	NA	NA	NA	NA	NA	NA	NA	NA	NA	-0.0970366	0.752847	0.878513	NA	NA	NA	0.113644	0.749324	0.86802	-0.138641	0.675994	0.847462
ENSECAT00000019125	ENSG00000171224	C10orf35	chromosome 10 open reading frame 35 [Source:HGNC Symbol;Acc:23519]	-0.00609669	0.988782	0.995698	-0.108151	0.808551	0.933621	-0.0659087	0.902265	0.968086	-0.116717	0.792579	0.921799	0.0611177	0.907881	0.968375	-0.1657	0.761804	0.915816	1.11195	0.132395	0.332178	-0.322901	0.489496	0.992479	0.448728	0.50232	0.813489	0.725699	0.259426	0.495488	0.816371	0.186278	0.409633	-0.013628	0.979971	0.999353
ENSECAT00000019794	ENSG00000197467	COL13A1	collagen, type XIII, alpha 1 [Source:HGNC Symbol;Acc:2190]	-1.34921	0.0311582	0.136568	1.21265	0.0340784	0.175126	-2.91891	0.000124886	0.00141248	0.253677	0.625174	0.866759	0.844492	0.216802	0.547052	-0.387434	0.562926	0.882961	-1.41859	NA	NA	0.210927	NA	NA	-0.242658	NA	NA	-3.05368	1.61752e-08	5.92335e-07	-1.98616	0.0202578	0.0849233	-0.278615	0.71948	0.872944
ENSECAT00000019800	ENSG00000197467	COL13A1	collagen, type XIII, alpha 1 [Source:HGNC Symbol;Acc:2190]	-0.183075	0.659958	0.866604	0.334703	0.418666	0.799946	-1.1174	0.107903	0.341711	0.171059	0.626117	0.866759	0.658811	0.25841	0.604832	-0.306607	0.575999	0.884684	-0.556436	NA	NA	-0.40152	0.282539	0.992479	0.67741	0.418646	0.752315	-0.858826	NA	NA	-1.74332	NA	NA	-0.483728	0.539128	0.835608
ENSECAT00000020319	---	---	---	NA	NA	NA	NA	NA	NA	NA	NA	NA	NA	NA	NA	NA	NA	NA	NA	NA	NA	NA	NA	NA	NA	NA	NA	NA	NA	NA	NA	NA	NA	NA	NA	NA	NA	NA	NA
ENSECAT00000020715	ENSG00000099284	H2AFY2	H2A histone family, member Y2 [Source:HGNC Symbol;Acc:14453]	-3.62934	2.28388e-35	7.34511e-33	1.82701	2.44923e-07	6.8994e-06	-2.11763	1.125e-06	2.12794e-05	-1.72891	2.15913e-11	9.71237e-10	-1.39412	8.71871e-06	0.000136116	-0.295448	0.431984	0.772153	-2.06645	0.000792912	0.007024	-0.159173	0.724835	0.992479	-1.04843	0.0658382	0.26688	-2.29168	1.50534e-06	3.13513e-05	-1.02953	0.0289645	0.110891	-1.33945	0.000315741	0.00343719
ENSECAT00000004866	ENSG00000042286	AIFM2	apoptosis-inducing factor, mitochondrion-associated, 2 [Source:HGNC Symbol;Acc:21411]	-0.600669	0.0634654	0.2304	0.841377	0.00339307	0.0303744	-0.472498	0.214147	0.53471	0.225676	0.333397	0.703603	-0.141377	0.662709	0.89979	0.39962	0.150767	0.400822	-1.20501	4.18023e-06	8.81964e-05	-0.0376757	0.88425	0.99421	0.276513	0.395707	0.738487	-1.15724	1.92988e-06	3.91025e-05	-1.42735	7.51719e-07	1.22325e-05	0.28175	0.347591	0.68119
ENSECAT00000009373	ENSG00000156521	TYSND1	trypsin domain containing 1 [Source:HGNC Symbol;Acc:28531]	0.561548	0.0024935	0.0180498	-0.0555141	0.727667	0.897652	0.612131	0.0133377	0.0706262	0.490698	0.00410909	0.0325763	-0.0547186	0.830686	0.931057	0.559955	0.0122537	0.0595254	0.484161	0.262753	0.508816	0.274872	0.367869	0.992479	-0.148354	0.696645	0.878513	0.84571	0.00729076	0.0380649	0.675685	0.0486796	0.16358	0.182045	0.439754	0.758781
ENSECAT00000010274	ENSG00000079332	SAR1A	SAR1 homolog A (S. cerevisiae) [Source:HGNC Symbol;Acc:10534]	-0.138904	0.378601	0.728362	0.236743	0.231786	0.61863	0.0105923	0.953517	0.983538	0.0865979	0.564627	0.861937	-0.139484	0.205789	0.529785	0.251098	0.1464	0.393389	0.762845	0.0332357	0.126735	-0.337085	0.277809	0.992479	0.28985	0.440682	0.770977	0.486226	0.0200114	0.0819985	0.526164	0.0578328	0.184868	-0.0282533	0.904513	0.96579
ENSECAT00000020025	ENSG00000180817	PPA1	pyrophosphatase (inorganic) 1 [Source:HGNC Symbol;Acc:9226]	-0.0700803	0.834543	0.940923	0.368039	0.202242	0.573658	0.525844	0.117426	0.362486	0.289499	0.209084	0.553966	-0.589377	0.0330333	0.145359	0.887801	9.61865e-07	1.60282e-05	-0.679555	NA	NA	-0.191399	NA	NA	0.68204	0.297921	0.645938	-0.894607	NA	NA	-1.35157	NA	NA	0.483262	0.378258	0.712389
ENSECAT00000010879	ENSG00000148734	NPFFR1	neuropeptide FF receptor 1 [Source:HGNC Symbol;Acc:17425]	NA	NA	NA	NA	NA	NA	NA	NA	NA	NA	NA	NA	NA	NA	NA	NA	NA	NA	NA	NA	NA	NA	NA	NA	NA	NA	NA	NA	NA	NA	NA	NA	NA	NA	NA	NA
ENSECAT00000014807	---	---	---	-0.699065	0.187411	0.489171	0.475532	0.281644	0.685203	-0.674999	0.24292	0.576176	-0.165192	0.73122	0.886535	0.067044	0.912157	0.970322	-0.24635	0.678619	0.915816	-0.629537	0.460025	0.698797	0.044272	0.869758	0.99421	-0.348812	0.637017	0.878513	-0.5765	0.46998	0.704702	-0.253455	0.777721	0.88494	-0.294158	0.699647	0.861626
ENSECAT00000016171	ENSG00000172731	LRRC20	leucine rich repeat containing 20 [Source:HGNC Symbol;Acc:23421]	-0.11103	0.867647	0.951818	0.778684	0.210713	0.588176	-0.133176	0.856145	0.947787	0.696909	0.213103	0.560325	0.0807219	0.90565	0.967347	0.562919	0.405609	0.748927	-0.749189	0.316934	0.568536	0.219928	0.634048	0.992479	-0.168955	0.801182	0.903793	-0.411022	0.520927	0.736483	-0.59589	0.380261	0.641091	0.18249	0.72566	0.876463
ENSECAT00000016950	ENSG00000148730	EIF4EBP2	eukaryotic translation initiation factor 4E binding protein 2 [Source:HGNC Symbol;Acc:3289]	0.350493	0.204619	0.517582	0.234036	0.468949	0.844026	0.215271	0.543904	0.873594	0.557039	0.0692875	0.27397	0.143481	0.656663	0.89979	0.45458	0.23018	0.532558	0.21803	0.653342	0.81568	0.0161981	0.966001	0.994782	0.316907	0.523462	0.82725	0.302984	0.368799	0.614317	-0.0550907	0.89389	0.949125	0.378512	0.282721	0.616834
ENSECAT00000017974	ENSG00000156574	NODAL	nodal growth differentiation factor [Source:HGNC Symbol;Acc:7865]	NA	NA	NA	NA	NA	NA	NA	NA	NA	NA	NA	NA	NA	NA	NA	NA	NA	NA	NA	NA	NA	NA	NA	NA	NA	NA	NA	NA	NA	NA	NA	NA	NA	NA	NA	NA
ENSECAT00000021138	ENSG00000107719	PALD1	phosphatase domain containing, paladin 1 [Source:HGNC Symbol;Acc:23530]	-1.19568	0.0677413	0.241159	3.32046	2.24515e-08	7.63145e-07	-0.668261	0.300459	0.649238	2.07536	5.38364e-05	0.000793622	-0.0797108	0.906968	0.967963	2.0843	0.000999864	0.0073235	-0.556021	0.240157	0.481149	0.248149	0.340571	0.992479	-0.1909	0.644333	0.878513	-0.228153	0.593979	0.781009	-0.303711	0.555357	0.789304	0.089395	0.813707	0.923548
ENSECAT00000012941	ENSG00000180644	PRF1	perforin 1 (pore forming protein) [Source:HGNC Symbol;Acc:9360]	NA	NA	NA	NA	NA	NA	NA	NA	NA	NA	NA	NA	NA	NA	NA	NA	NA	NA	-2.96255	8.5938e-05	0.00113539	0.377094	0.406142	0.992479	-1.64408	0.0478149	0.216225	-2.32053	0.0001854	0.00196588	-0.52346	0.527958	0.768722	-1.2949	0.091159	0.316196
ENSECAT00000016035	ENSG00000138316	ADAMTS14	ADAM metallopeptidase with thrombospondin type 1 motif, 14 [Source:HGNC Symbol;Acc:14899]	1.17288	NA	NA	-1.39824	NA	NA	3.53042	5.54617e-07	1.11322e-05	-0.311423	0.411788	0.776298	-2.81608	3.89354e-06	6.56689e-05	2.60495	1.42741e-05	0.000181127	-3.32992	NA	NA	-0.0819472	0.820023	0.99421	-1.09507	0.192593	0.512376	-3.52677	4.00238e-06	7.48567e-05	-2.10527	NA	NA	-1.27001	0.107964	0.350747
ENSECAT00000015415	ENSG00000166220	TBATA	thymus, brain and testes associated [Source:HGNC Symbol;Acc:23511]	0.0922266	0.695502	0.866604	-0.0880299	0.676438	0.876522	0.0510551	0.807465	0.924087	NA	NA	NA	NA	NA	NA	NA	NA	NA	NA	NA	NA	NA	NA	NA	NA	NA	NA	NA	NA	NA	NA	NA	NA	NA	NA	NA
ENSECAT00000015450	ENSG00000166220	TBATA	thymus, brain and testes associated [Source:HGNC Symbol;Acc:23511]	NA	NA	NA	NA	NA	NA	NA	NA	NA	NA	NA	NA	NA	NA	NA	NA	NA	NA	NA	NA	NA	NA	NA	NA	NA	NA	NA	NA	NA	NA	NA	NA	NA	NA	NA	NA
ENSECAT00000018009	ENSG00000166224	SGPL1	sphingosine-1-phosphate lyase 1 [Source:HGNC Symbol;Acc:10817]	-0.941921	5.10966e-05	0.00063074	1.25923	1.59296e-10	7.37365e-09	0.0270354	0.927045	0.977854	0.298358	0.0954861	0.340503	-0.953907	0.000389673	0.00396205	1.26636	5.11805e-08	1.12024e-06	-0.339186	0.385116	0.631787	-0.250633	0.373612	0.992479	0.41845	0.185422	0.500982	-0.52553	0.152096	0.352235	-0.721574	0.0491777	0.164836	0.200078	0.467093	0.780857
ENSECAT00000009876	ENSG00000166228	PCBD1	pterin-4 alpha-carbinolamine dehydratase/dimerization cofactor of hepatocyte nuclear factor 1 alpha [Source:HGNC Symbol;Acc:8646]	-0.557022	0.00126547	0.0102801	0.680496	0.000301912	0.0040393	-0.732004	0.00294101	0.020967	0.113022	0.543556	0.861937	0.176932	0.449699	0.807372	-0.0510897	0.832954	0.934685	0.641509	0.26744	0.514339	-0.0780955	0.858417	0.99421	0.734293	0.191733	0.511173	0.661721	0.0497746	0.159537	-0.043217	0.877369	0.939129	0.725912	0.0275263	0.138269
ENSECAT00000011150	ENSG00000107731	UNC5B	unc-5 homolog B (C. elegans) [Source:HGNC Symbol;Acc:12568]	-1.79199	NA	NA	1.61355	NA	NA	-2.41968	NA	NA	-0.403823	NA	NA	-1.43448	NA	NA	1.04685	2.78843e-05	0.000328523	-1.59193	0.0140355	0.0662621	0.992349	0.0254038	0.670521	-1.95225	0.00079479	0.00982072	-0.265756	0.63583	0.81212	0.376862	0.522937	0.764911	-0.636511	0.2122	0.529954
ENSECAT00000011189	ENSG00000107731	UNC5B	unc-5 homolog B (C. elegans) [Source:HGNC Symbol;Acc:12568]	-1.27777	NA	NA	0.816567	NA	NA	-0.637402	NA	NA	-0.936736	NA	NA	-1.78157	NA	NA	0.830373	NA	NA	0.898585	NA	NA	0.275098	0.521095	0.992479	1.27747	NA	NA	0.626166	NA	NA	-0.067574	NA	NA	0.757028	NA	NA
ENSECAT00000022271	ENSG00000198246	SLC29A3	solute carrier family 29 (equilibrative nucleoside transporter), member 3 [Source:HGNC Symbol;Acc:23096]	-0.313817	0.216836	0.537509	0.155446	0.440344	0.820069	-0.191949	0.609568	0.911398	-0.172303	0.439249	0.800646	-0.113253	0.763289	0.900312	-0.0581069	0.861153	0.950567	1.0861	0.051475	0.173267	0.0629794	0.875374	0.99421	-0.321595	0.534891	0.830741	1.28871	0.00011508	0.00131709	1.53027	0.000181253	0.00169771	-0.237859	0.442411	0.761447
ENSECAT00000026164	---	---	---	NA	NA	NA	NA	NA	NA	NA	NA	NA	NA	NA	NA	NA	NA	NA	NA	NA	NA	NA	NA	NA	NA	NA	NA	-0.838362	0.238231	0.573256	NA	NA	NA	0.905816	0.243597	0.48662	-0.82798	0.209628	0.527029
ENSECAT00000026167	---	---	---	NA	NA	NA	NA	NA	NA	NA	NA	NA	NA	NA	NA	NA	NA	NA	NA	NA	NA	0.481116	NA	NA	-0.729696	0.0515943	0.866247	0.389592	NA	NA	-1.00456	0.153708	0.354935	-0.0127746	0.980522	0.992183	-0.833454	0.207431	0.52459
ENSECAT00000026182	---	---	---	NA	NA	NA	NA	NA	NA	NA	NA	NA	NA	NA	NA	NA	NA	NA	NA	NA	NA	NA	NA	NA	NA	NA	NA	NA	NA	NA	NA	NA	NA	NA	NA	NA	NA	NA	NA
ENSECAT00000026185	---	---	---	1.42809	0.0308503	0.135681	-0.933269	0.129648	0.438821	0.7768	0.306985	0.657369	0.243248	0.559245	0.861937	0.375439	0.477973	0.823981	-0.149404	0.801269	0.917663	0.0737122	0.934089	0.964727	0.693067	0.138343	0.992479	-0.198894	0.812984	0.910098	1.10311	0.156808	0.359327	0.306813	0.732988	0.86802	0.694798	0.365232	0.698996
ENSECAT00000019253	ENSG00000107738	C10orf54	chromosome 10 open reading frame 54 [Source:HGNC Symbol;Acc:30085]	1.97606	4.83971e-06	7.65933e-05	0.739214	0.0127267	0.0848279	0.0944003	0.815135	0.9272	2.71728	6.24042e-16	5.00133e-14	1.86366	4.91352e-05	0.000654634	0.832608	0.00544516	0.0307642	0.579291	0.154513	0.367277	-0.388407	0.256972	0.992479	0.356185	0.405277	0.74508	0.226475	0.302118	0.54347	0.276395	0.336751	0.594215	-0.046701	0.867512	0.94648
ENSECAT00000023432	ENSG00000197746	PSAP	prosaposin [Source:HGNC Symbol;Acc:9498]	0.826843	1.78884e-06	3.08887e-05	0.409237	0.0137131	0.0899061	0.138975	0.535747	0.867437	1.22831	8.23488e-22	1.07953e-19	0.685031	0.000363226	0.00373387	0.549153	0.00298814	0.0186622	1.17734	0.0006727	0.00616949	-0.594721	0.0757554	0.992479	-0.0464866	0.900137	0.958558	0.577684	0.0648327	0.193242	1.29482	4.09966e-05	0.000449351	-0.676971	0.0480869	0.206373
ENSECAT00000008077	ENSG00000122863	CHST3	carbohydrate (chondroitin 6) sulfotransferase 3 [Source:HGNC Symbol;Acc:1971]	-0.764483	0.0585115	0.21634	0.912313	0.0184023	0.11132	-1.3402	0.00296022	0.0210476	0.150731	0.461934	0.808727	0.548796	0.0529742	0.209624	-0.374684	0.139344	0.379598	1.14721	0.00644378	0.0365189	0.0438483	0.901853	0.99421	-0.738212	0.0856073	0.315945	1.28327	7.35072e-05	0.000909489	1.97087	1.08732e-07	2.07355e-06	-0.665304	0.0617374	0.24423
ENSECAT00000009684	ENSG00000107742	SPOCK2	sparc/osteonectin, cwcv and kazal-like domains proteoglycan (testican) 2 [Source:HGNC Symbol;Acc:13564]	-0.530176	0.426076	0.777706	-0.221446	0.698428	0.881009	-0.147425	0.840395	0.940717	-0.708508	0.199412	0.537731	-0.277223	0.684773	0.89979	-0.344671	0.577432	0.885311	0.148872	0.832389	0.901914	0.24006	0.601356	0.992479	1.26447	0.0552824	0.237216	0.558274	0.33537	0.578207	-1.11875	0.0793184	0.231031	1.73935	0.00104284	0.00965321
ENSECAT00000018296	ENSG00000138303	ASCC1	activating signal cointegrator 1 complex subunit 1 [Source:HGNC Symbol;Acc:24268]	-0.105309	0.62027	0.865018	-0.0728852	0.675308	0.876522	0.218618	0.315067	0.667947	-0.188405	0.353241	0.723205	-0.325549	0.186516	0.497694	0.147982	0.485509	0.822465	-0.722506	0.01785	0.0794173	0.357711	0.142035	0.992479	0.00582371	0.985949	0.992458	-0.248633	0.237372	0.470305	-0.687441	0.0165308	0.0725768	0.446392	0.0559765	0.228882
ENSECAT00000000150	---	---	---	-0.18708	0.672059	0.866604	0.236011	0.632172	0.876522	-0.0847451	0.843429	0.942241	-0.0590432	0.891316	0.95484	-0.0595767	0.882627	0.956257	0.0389069	0.939148	0.976838	-2.53069	0.0026564	0.0183346	0.0978668	0.777666	0.993786	-1.40829	0.0926649	0.333763	-2.3051	0.000846831	0.00686593	-0.859553	0.183721	0.405934	-1.44218	0.0449553	0.197447
ENSECAT00000000921	---	---	---	-0.159158	0.586904	0.863299	NA	NA	NA	NA	NA	NA	-0.128418	0.564453	0.861937	-0.0748472	0.738991	0.89979	NA	NA	NA	-2.457	0.00192837	0.0142843	0.445659	0.286109	0.992479	-0.770495	0.358585	0.706375	-1.3306	0.0478662	0.155557	-1.66307	0.0161069	0.0710954	0.20981	0.777442	0.904649
ENSECAT00000002783	ENSG00000166295	ANAPC16	anaphase promoting complex subunit 16 [Source:HGNC Symbol;Acc:26976]	0.142861	0.343776	0.695819	-0.0762227	0.655912	0.876522	0.620629	0.000847344	0.00738642	0.0519159	0.760478	0.901576	-0.476753	0.0110612	0.0625103	0.551478	0.00782014	0.0414046	0.0687856	0.852208	0.915086	0.173096	0.61045	0.992479	-0.36584	0.338678	0.687973	0.361173	0.124261	0.306272	0.509444	0.0440842	0.152352	-0.127441	0.618888	0.847462
ENSECAT00000004086	ENSG00000168209	DDIT4	DNA-damage-inducible transcript 4 [Source:HGNC Symbol;Acc:24944]	-1.5361	NA	NA	0.767516	NA	NA	-1.48873	NA	NA	-0.857513	NA	NA	-0.101488	NA	NA	-0.752917	NA	NA	0.200253	0.672427	0.828357	0.243586	0.436615	0.992479	-0.433314	0.368685	0.714979	0.522616	0.282529	0.523053	0.655601	0.258591	0.505142	-0.142661	0.775493	0.903987
ENSECAT00000011101	ENSG00000148719	DNAJB12	DnaJ (Hsp40) homolog, subfamily B, member 12 [Source:HGNC Symbol;Acc:14891]	-0.212678	0.249679	0.583156	0.302797	0.0366154	0.184459	-0.344519	0.0531574	0.2055	0.0745197	0.605901	0.863938	0.129006	0.466392	0.820092	-0.0394606	0.7592	0.915816	0.52067	0.109766	0.293094	-0.116088	0.714467	0.992479	0.187876	0.603691	0.864844	0.475299	0.085011	0.234695	0.385807	0.22321	0.459899	0.107202	0.72866	0.877898
ENSECAT00000018865	ENSG00000107745	MICU1	mitochondrial calcium uptake 1 [Source:HGNC Symbol;Acc:1530]	NA	NA	NA	NA	NA	NA	NA	NA	NA	NA	NA	NA	NA	NA	NA	NA	NA	NA	-0.242621	0.611106	0.799848	NA	NA	NA	-0.530262	0.393522	0.73671	-0.200607	0.613094	0.795847	-0.184404	0.721275	0.86802	-0.601186	0.3165	0.651067
ENSECAT00000018871	ENSG00000107745	MICU1	mitochondrial calcium uptake 1 [Source:HGNC Symbol;Acc:1530]	0.881836	2.62515e-05	0.000350995	-0.374593	0.0582814	0.258105	0.541164	0.0376178	0.158709	0.503793	2.30151e-08	6.57937e-07	0.299693	0.0708579	0.2586	0.230463	0.10249	0.304696	-0.0858946	0.785323	0.871919	0.0735805	0.805209	0.99421	0.172661	0.603127	0.864844	0.0777356	0.715013	0.837627	-0.215064	0.25191	0.497272	0.303326	0.15255	0.437211
ENSECAT00000010970	---	---	---	0.521022	0.294864	0.641907	0.167517	0.783592	0.92403	0.177231	0.790655	0.924087	0.692102	0.140391	0.435237	0.254665	0.480604	0.823981	0.341372	0.592185	0.89141	-0.892491	0.316252	0.56761	-0.0870809	0.80101	0.99421	-0.138959	0.863621	0.940412	-1.04861	0.19292	0.412217	-0.734484	0.414758	0.677158	-0.299405	0.696617	0.86009
ENSECAT00000027494	ENSG00000200719	RNA5SP260	RNA, 5S ribosomal pseudogene 260 [Source:HGNC Symbol;Acc:43160]	NA	NA	NA	NA	NA	NA	NA	NA	NA	NA	NA	NA	NA	NA	NA	NA	NA	NA	NA	NA	NA	NA	NA	NA	NA	NA	NA	NA	NA	NA	NA	NA	NA	NA	NA	NA
ENSECAT00000028106	ENSG00000251870	RNU2-69P	RNA, U2 small nuclear 69, pseudogene [Source:HGNC Symbol;Acc:48562]	NA	NA	NA	NA	NA	NA	NA	NA	NA	NA	NA	NA	NA	NA	NA	NA	NA	NA	NA	NA	NA	NA	NA	NA	NA	NA	NA	NA	NA	NA	NA	NA	NA	NA	NA	NA
ENSECAT00000006365	ENSG00000156026	MCU	mitochondrial calcium uniporter [Source:HGNC Symbol;Acc:23526]	-0.131342	0.518979	0.842662	-0.316414	0.0934877	0.354023	-0.10537	0.64962	0.924087	-0.467345	0.000511727	0.00564407	-0.0307367	0.854921	0.943108	-0.418942	0.00457939	0.0266835	1.12594	3.89663e-05	0.000595373	-0.194034	0.421782	0.992479	1.11572	0.0010429	0.0123352	0.998113	0.000411601	0.00380822	0.0482755	0.898105	0.951408	0.958737	0.00286716	0.0228016
ENSECAT00000009204	ENSG00000138315	OIT3	oncoprotein induced transcript 3 [Source:HGNC Symbol;Acc:29953]	-0.341353	0.541862	0.863299	-0.00198648	0.995445	0.99956	0.0461974	0.902196	0.968086	-0.280316	0.518815	0.854203	-0.312458	0.541354	0.868544	0.0395072	0.902197	0.967563	-0.593891	0.504151	0.736849	-0.101881	0.778202	0.993786	-0.109216	0.895624	0.957111	-0.850727	0.290862	0.532754	-0.542798	0.544294	0.781044	-0.371347	0.638368	0.847462
ENSECAT00000010611	ENSG00000138308	PLA2G12B	phospholipase A2, group XIIB [Source:HGNC Symbol;Acc:18555]	NA	NA	NA	0.0804845	0.69221	0.876522	-0.216367	0.559973	0.888048	0.0670416	0.696411	0.866759	0.183946	0.556553	0.881012	-0.1944	0.607988	0.902787	0.452485	0.468251	0.705818	0.16387	0.626943	0.992479	0.466879	0.411849	0.746239	0.731683	0.27868	0.518019	NA	NA	NA	0.934931	0.17702	0.47869
ENSECAT00000012772	---	---	---	NA	NA	NA	NA	NA	NA	NA	NA	NA	NA	NA	NA	NA	NA	NA	NA	NA	NA	-1.65845	0.057981	0.188305	NA	NA	NA	-0.594626	0.366455	0.712482	-1.76602	0.0251065	0.096752	-0.858226	0.340464	0.597607	-0.794891	0.230132	0.553942
ENSECAT00000012900	---	---	---	NA	NA	NA	NA	NA	NA	NA	NA	NA	NA	NA	NA	NA	NA	NA	NA	NA	NA	NA	NA	NA	NA	NA	NA	NA	NA	NA	NA	NA	NA	NA	NA	NA	NA	NA	NA
ENSECAT00000002618	---	---	---	NA	NA	NA	NA	NA	NA	NA	NA	NA	NA	NA	NA	NA	NA	NA	NA	NA	NA	NA	NA	NA	NA	NA	NA	NA	NA	NA	NA	NA	NA	NA	NA	NA	NA	NA	NA
ENSECAT00000013754	ENSG00000122884	P4HA1	prolyl 4-hydroxylase, alpha polypeptide I [Source:HGNC Symbol;Acc:8546]	-1.81716	NA	NA	1.37497	NA	NA	-1.6425	1.68481e-06	3.0719e-05	-0.452977	0.0220039	0.120513	-0.225098	0.141818	0.417141	-0.222943	0.224438	0.52477	0.585727	0.152028	0.363122	-0.346699	0.287631	0.992479	-0.498897	0.25286	0.590073	0.302243	0.275553	0.514901	1.14715	0.00307865	0.0190667	-0.851781	0.00878256	0.0564621
ENSECAT00000013813	ENSG00000122884	P4HA1	prolyl 4-hydroxylase, alpha polypeptide I [Source:HGNC Symbol;Acc:8546]	-0.385456	NA	NA	0.496489	NA	NA	-0.522588	NA	NA	0.296649	NA	NA	0.695545	NA	NA	-0.350106	NA	NA	0.908684	NA	NA	-0.214347	0.582898	0.992479	0.319038	NA	NA	0.445075	NA	NA	0.032472	0.948862	0.980133	0.14832	NA	NA
ENSECAT00000021931	ENSG00000166321	NUDT13	nudix (nucleoside diphosphate linked moiety X)-type motif 13 [Source:HGNC Symbol;Acc:18827]	1.21601	0.0125809	0.0674149	-0.833076	0.0414661	0.201193	1.55151	0.00824339	0.0482205	0.362026	0.458803	0.807791	-0.320633	0.625333	0.89979	0.707254	0.238771	0.546033	-0.718711	0.290435	0.541524	0.179914	0.693878	0.992479	-1.13694	0.0672715	0.270679	-0.397008	0.475528	0.704702	0.487315	0.394443	0.655353	-0.90898	0.0588017	0.236665
ENSECAT00000024386	ENSG00000122882	ECD	ecdysoneless homolog (Drosophila) [Source:HGNC Symbol;Acc:17029]	-0.0189322	0.897428	0.958905	-0.0815312	0.544524	0.876522	0.180043	0.346104	0.703415	-0.113684	0.253062	0.613939	-0.186626	0.189523	0.502735	0.0873262	0.504045	0.841568	-0.229128	0.502126	0.73581	0.243632	0.412122	0.992479	-0.532898	0.118087	0.386491	0.1394	0.452639	0.69055	0.371006	0.0789924	0.230302	-0.223465	0.184667	0.490157
ENSECAT00000000019	ENSG00000138286	FAM149B1	family with sequence similarity 149, member B1 [Source:HGNC Symbol;Acc:29162]	-0.45173	0.0726288	0.253448	0.203316	0.372882	0.773698	-0.475608	0.0712951	0.255761	-0.264811	0.137824	0.430633	0.0260609	0.90163	0.965142	-0.283775	0.0927294	0.283625	0.118888	0.766466	0.859246	0.11331	0.738882	0.992479	-0.154944	0.679973	0.878513	0.336095	0.283238	0.523989	0.342658	0.223119	0.459802	0.0136055	0.961127	0.999353
ENSECAT00000000870	---	---	---	0.0901482	0.698981	0.866604	-0.0862908	0.679631	0.876522	0.0495522	0.810373	0.924087	NA	NA	NA	NA	NA	NA	NA	NA	NA	NA	NA	NA	NA	NA	NA	NA	NA	NA	NA	NA	NA	NA	NA	NA	NA	NA	NA
ENSECAT00000001754	---	---	---	-0.270579	0.595788	0.863299	0.0105761	0.973023	0.998292	-0.201855	0.64719	0.924087	-0.2014	0.606245	0.863938	0.134711	0.786333	0.913165	-0.177056	0.640434	0.915816	-2.12743	0.0167146	0.0756287	0.210494	0.391471	0.992479	-0.949178	0.205331	0.530248	-1.33172	0.0982489	0.260802	-0.986529	0.269562	0.517413	-0.388952	0.616293	0.847462
ENSECAT00000001903	---	---	---	-0.224651	0.511367	0.83786	NA	NA	NA	-0.0653497	0.757592	0.924087	-0.180737	0.488989	0.829059	-0.0791533	0.817289	0.923914	-0.0651292	0.727126	0.915816	-2.21927	0.0117396	0.0577314	0.186843	0.517716	0.992479	0.0366195	0.938346	0.971212	-1.48482	0.0558387	0.173826	-2.63156	0.00281885	0.0177772	0.692738	0.338909	0.671693
ENSECAT00000004930	ENSG00000213551	DNAJC9	DnaJ (Hsp40) homolog, subfamily C, member 9 [Source:HGNC Symbol;Acc:19123]	-0.128062	0.684399	0.866604	0.379229	0.192816	0.559146	-0.485368	0.168627	0.462327	0.240262	0.283672	0.651921	0.366126	0.191252	0.505997	-0.111765	0.656256	0.915816	-0.285776	0.628561	0.800856	0.0518721	0.907218	0.99421	-0.150058	0.79082	0.89831	-0.159083	0.650712	0.820318	-0.125892	0.666857	0.852514	-0.033018	0.9132	0.970491
ENSECAT00000009340	ENSG00000182180	MRPS16	mitochondrial ribosomal protein S16 [Source:HGNC Symbol;Acc:14048]	0.278118	0.122349	0.369098	0.0660657	0.777906	0.920393	0.211226	0.525151	0.860723	0.323443	0.140516	0.435258	0.0677187	0.826516	0.929066	0.27719	0.409019	0.753298	0.581152	0.0841828	0.244615	-0.470881	0.0358337	0.763871	0.697871	0.010316	0.0727768	0.179548	0.536673	0.752141	-0.0561177	0.863175	0.931323	0.263235	0.192896	0.502775
ENSECAT00000010630	ENSG00000156042	TTC18	tetratricopeptide repeat domain 18 [Source:HGNC Symbol;Acc:30726]	0.293986	0.231469	0.557618	-0.626634	0.00552499	0.0445652	1.91331	1.47439e-07	3.30712e-06	-0.349196	0.067958	0.270432	-1.61193	9.4702e-07	1.80003e-05	1.2942	1.97289e-05	0.000241531	-0.0172742	0.979034	0.987875	0.0134451	0.976887	0.996634	-1.59942	0.00817212	0.0613693	0.0847922	0.882871	0.931895	1.78056	0.000259895	0.00231458	-1.58437	0.00270989	0.0217166
ENSECAT00000002651	---	---	---	0.110514	0.666405	0.866604	0.437265	0.388543	0.785877	0.00138198	0.996831	0.998446	0.488146	0.233946	0.587602	0.0556964	0.754302	0.89979	0.328484	0.521973	0.852108	-0.368482	0.518035	0.743597	NA	NA	NA	-0.235167	0.60665	0.864844	-0.386362	0.44942	0.688201	-0.106268	0.877586	0.939129	-0.313346	0.507229	0.811644
ENSECAT00000003840	---	---	---	0.310926	0.449942	0.788685	-0.157331	0.720733	0.892103	-0.0669797	0.900641	0.968086	0.0670416	0.696411	0.866759	0.108313	0.658144	0.89979	-0.0949772	0.773143	0.915816	-2.14363	0.00681985	0.0382022	0.232346	0.591899	0.992479	-1.10064	0.189801	0.507975	-1.70781	0.00895454	0.044549	-0.472679	0.578014	0.798259	-0.872226	0.26416	0.596147
ENSECAT00000014447	ENSG00000138279	ANXA7	annexin A7 [Source:HGNC Symbol;Acc:545]	0.523524	3.79352e-07	7.73741e-06	-0.302218	0.0196155	0.116561	0.257098	0.0236142	0.110359	0.205059	0.0613333	0.253602	0.265531	0.000503421	0.00494647	-0.0463137	0.689932	0.915816	1.48695	2.06183e-06	4.78759e-05	0.0800479	0.663267	0.992479	0.507496	0.128383	0.405005	1.64929	3.39085e-09	1.47407e-07	1.02102	0.00853397	0.0429782	0.632621	0.0356105	0.166625
ENSECAT00000007804	ENSG00000166343	MSS51	MSS51 mitochondrial translational activator [Source:HGNC Symbol;Acc:21000]	-0.365153	0.470577	0.808682	0.238362	0.624374	0.876522	-0.881978	0.151958	0.433164	-0.127254	0.783138	0.915435	0.512351	0.373742	0.73782	-0.627826	0.267793	0.587519	-2.66063	3.61726e-05	0.000558818	0.598405	0.200583	0.992479	-1.65055	0.0273724	0.148377	-1.69481	0.000135113	0.00150517	-0.788654	0.176552	0.39604	-0.771126	0.212661	0.530638
ENSECAT00000009125	ENSG00000107758	PPP3CB	protein phosphatase 3, catalytic subunit, beta isozyme [Source:HGNC Symbol;Acc:9315]	0.457543	0.107579	0.336955	-0.328614	0.0555522	0.250536	0.143135	0.625263	0.922314	0.121741	0.663016	0.866759	0.304821	0.391738	0.753844	-0.175421	0.542975	0.869321	-0.419826	0.307189	0.558139	-0.111308	0.730519	0.992479	0.396747	0.43561	0.766457	-0.480216	0.0839623	0.232567	-0.804347	0.0738526	0.220207	0.329158	0.442497	0.761469
ENSECAT00000013867	ENSG00000166348	USP54	ubiquitin specific peptidase 54 [Source:HGNC Symbol;Acc:23513]	0.23057	0.555593	0.863299	-0.173239	0.630267	0.876522	1.71681	7.01209e-06	0.0001114	0.0480514	0.873794	0.953037	-1.50488	3.59468e-06	6.09096e-05	1.61293	3.4875e-09	9.42377e-08	-0.743602	0.168205	0.387383	0.270502	0.480627	0.992479	0.325419	0.473189	0.787155	-0.360572	0.367385	0.61327	-1.06335	0.0127576	0.0595102	0.738871	0.00083317	0.00793415
ENSECAT00000017543	---	---	---	-0.0449874	0.902599	0.959018	0.693497	0.227094	0.612293	-0.0209703	0.950959	0.982145	0.472561	0.340994	0.710924	-0.00759614	0.980148	0.988482	0.47119	0.426519	0.766144	-1.54926	0.0802163	0.236764	0.00611986	0.981434	0.997114	-0.399565	0.621785	0.873887	-1.66732	0.034338	0.122117	-1.29803	0.111682	0.292522	-0.494688	0.531176	0.828662
ENSECAT00000017694	ENSG00000177791	MYOZ1	myozenin 1 [Source:HGNC Symbol;Acc:13752]	-2.30802	0.000335172	0.00325591	0.878232	0.152509	0.485851	-1.57143	0.0384905	0.161481	-1.15285	0.0306956	0.154133	-0.205654	0.742055	0.89979	-0.803288	0.232214	0.53522	0.748927	0.383164	0.629877	-0.465218	0.138524	0.992479	-0.868502	0.296691	0.644484	-0.120695	0.693028	0.832781	1.64535	0.0677381	0.206946	-2.10016	0.00776187	0.0510983
ENSECAT00000021814	ENSG00000166317	SYNPO2L	synaptopodin 2-like [Source:HGNC Symbol;Acc:23532]	0.0922266	0.695502	0.866604	0.00853654	0.978272	0.998292	0.0510551	0.807465	0.924087	0.0785767	0.671494	0.866759	NA	NA	NA	0.0542471	0.778482	0.915816	NA	NA	NA	0.0536104	0.678078	0.992479	-0.868422	0.243627	0.579805	0.18079	0.644877	0.814865	1.01365	0.222985	0.459578	-0.493318	0.518209	0.818915
ENSECAT00000023302	ENSG00000176986	SEC24C	SEC24 family, member C (S. cerevisiae) [Source:HGNC Symbol;Acc:10705]	0.0972929	0.498123	0.831022	-0.0225002	0.872569	0.960582	-0.347117	0.0294638	0.131109	0.06228	0.502815	0.839132	0.454181	3.46373e-06	5.91295e-05	-0.374922	0.000343231	0.00297593	-0.0731367	0.796628	0.87921	0.18298	0.538704	0.992479	-0.456529	0.106405	0.36337	0.212472	0.41475	0.658398	0.436817	0.00924992	0.0459288	-0.209265	0.395889	0.721711
ENSECAT00000006305	ENSG00000196968	FUT11	fucosyltransferase 11 (alpha (1,3) fucosyltransferase) [Source:HGNC Symbol;Acc:19233]	-1.14625	2.93988e-05	0.000387892	0.83583	0.00125191	0.0133318	-0.297385	0.309329	0.660648	-0.32721	0.0902515	0.327508	-0.854214	9.68342e-05	0.00117293	0.537395	0.00529333	0.0300874	0.701441	0.00899257	0.0471955	-0.314297	0.183888	0.992479	0.0298617	0.928569	0.971212	0.454027	0.0277214	0.10375	0.722625	0.0163556	0.0719083	-0.25853	0.348769	0.682023
ENSECAT00000006833	ENSG00000172586	CHCHD1	coiled-coil-helix-coiled-coil-helix domain containing 1 [Source:HGNC Symbol;Acc:23518]	0.115997	0.434066	0.778715	-0.147938	0.297435	0.702068	-0.156634	0.34024	0.696794	-0.0461082	0.700237	0.869163	0.267445	0.0550963	0.216056	-0.29634	0.0247661	0.103958	0.463089	0.196778	0.426962	-0.0419374	0.900059	0.99421	0.800006	0.0252446	0.140027	0.4915	0.13931	0.331698	-0.307355	0.31584	0.572381	0.805064	0.0126559	0.0756886
ENSECAT00000007868	ENSG00000214655	ZSWIM8	zinc finger, SWIM-type containing 8 [Source:HGNC Symbol;Acc:23528]	0.277115	0.379468	0.729297	-0.518449	NA	NA	0.331919	NA	NA	-0.310172	NA	NA	-0.0949353	NA	NA	-0.0871462	NA	NA	-0.487772	0.312248	0.562951	-0.21462	0.59419	0.992479	0.00506187	0.991821	0.99547	-0.660316	0.160024	0.364777	-0.436468	0.379521	0.640525	-0.212002	0.665061	0.847462
ENSECAT00000007997	ENSG00000214655	ZSWIM8	zinc finger, SWIM-type containing 8 [Source:HGNC Symbol;Acc:23528]	-0.133601	0.541302	0.863044	0.568014	0.031323	0.164406	-0.462892	0.134686	0.399234	0.426666	0.0644491	0.261293	0.320824	0.234359	0.572989	0.105857	0.728667	0.915816	-0.563805	0.174018	0.395179	0.0939953	0.801834	0.99421	-0.694159	0.089942	0.326938	-0.384896	0.246949	0.483397	0.184078	0.468672	0.727262	-0.559983	0.0787577	0.288299
ENSECAT00000008058	ENSG00000214655	ZSWIM8	zinc finger, SWIM-type containing 8 [Source:HGNC Symbol;Acc:23528]	-0.413294	0.0196944	0.0956314	0.709112	0.000358831	0.00467521	-0.105406	0.579542	0.898177	0.288489	0.0809722	0.304089	-0.312355	0.0262521	0.121681	0.613872	0.000575191	0.00461036	-0.360273	0.32853	0.579207	0.259535	0.377856	0.992479	-1.13369	0.000621515	0.00804199	0.00320419	0.99017	0.995742	0.831177	0.00466546	0.0265718	-0.824447	8.57092e-06	0.000140728
ENSECAT00000019975	ENSG00000166507	NDST2	N-deacetylase/N-sulfotransferase (heparan glucosaminyl) 2 [Source:HGNC Symbol;Acc:7681]	-0.0915852	0.537266	0.859053	0.243683	0.0832063	0.328556	-0.306179	0.0860788	0.292458	0.138534	0.309064	0.677931	0.20909	0.20524	0.528902	-0.0528324	0.737581	0.915816	-0.417453	0.222793	0.458973	0.137057	0.612383	0.992479	-0.230829	0.548189	0.835056	-0.195916	0.44287	0.68393	-0.14853	0.653511	0.84681	-0.0496632	0.871963	0.948287
ENSECAT00000001588	ENSG00000148660	CAMK2G	calcium/calmodulin-dependent protein kinase II gamma [Source:HGNC Symbol;Acc:1463]	-0.282843	0.333772	0.683033	0.316713	0.247624	0.641718	1.13538	0.000648096	0.00589973	0.0229782	0.8649	0.952736	-1.48438	3.35192e-11	1.42056e-09	1.54595	1.39813e-15	9.31098e-14	-0.0422338	0.917737	0.954435	0.130836	0.647698	0.992479	0.488562	0.262998	0.602976	0.17977	0.597353	0.78385	-0.504525	0.247713	0.492106	0.676419	0.0674118	0.25853
ENSECAT00000007708	ENSG00000122861	PLAU	plasminogen activator, urokinase [Source:HGNC Symbol;Acc:9052]	0.630992	0.0282174	0.12648	-0.160574	0.521525	0.876522	4.27872	1.88111e-27	3.25832e-25	0.465237	0.0237771	0.127232	-3.65022	NA	NA	4.1635	NA	NA	1.32846	0.00262032	0.0181398	0.0786172	0.840112	0.99421	3.57813	3.36756e-08	1.45162e-06	1.50247	0.000105921	0.00122365	-2.53875	5.82846e-05	0.000619332	3.68724	1.76687e-09	5.62913e-08
ENSECAT00000014550	ENSG00000035403	VCL	vinculin [Source:HGNC Symbol;Acc:12665]	NA	NA	NA	NA	NA	NA	NA	NA	NA	NA	NA	NA	NA	NA	NA	NA	NA	NA	NA	NA	NA	NA	NA	NA	NA	NA	NA	NA	NA	NA	NA	NA	NA	NA	NA	NA
ENSECAT00000014559	ENSG00000035403	VCL	vinculin [Source:HGNC Symbol;Acc:12665]	-0.867451	0.00637106	0.0388528	0.293202	0.349563	0.749195	0.848104	0.0044636	0.02935	-0.590388	0.0165139	0.0965382	-1.76301	5.97302e-17	4.95923e-15	1.16885	3.70517e-08	8.37341e-07	0.299113	0.369087	0.617432	-0.100276	0.730306	0.992479	1.13203	0.00288987	0.0274604	0.268076	0.135571	0.325165	-0.832797	0.000647021	0.00508473	1.09413	2.35124e-05	0.000346958
ENSECAT00000014556	ENSG00000035403	VCL	vinculin [Source:HGNC Symbol;Acc:12665]	0.399213	NA	NA	-0.261809	NA	NA	1.27386	NA	NA	0.112018	NA	NA	-0.921695	NA	NA	1.02261	NA	NA	-2.50825	0.000430859	0.00429042	0.632637	0.1737	0.992479	-0.944744	0.210706	0.53818	-1.75061	1.19404e-05	0.000197215	-1.58438	0.00781494	0.040052	-0.0643352	0.904317	0.965681
ENSECAT00000008162	ENSG00000185009	AP3M1	adaptor-related protein complex 3, mu 1 subunit [Source:HGNC Symbol;Acc:569]	0.456741	0.00324729	0.0224678	-0.0703141	0.625597	0.876522	-0.200471	0.335494	0.691428	0.371582	0.0102282	0.0668035	0.652106	0.00155558	0.012719	-0.271648	0.1539	0.406024	0.260012	0.379031	0.627379	-0.185155	0.473007	0.992479	0.130169	0.675924	0.878513	0.149421	0.589228	0.778863	0.184295	0.566952	0.797978	-0.0175554	0.950609	0.99393
ENSECAT00000008278	ENSG00000156110	ADK	adenosine kinase [Source:HGNC Symbol;Acc:257]	1.3107	7.42671e-28	1.61151e-25	-0.571401	1.05067e-08	3.86359e-07	2.01107	5.67347e-30	1.12908e-27	0.725211	4.56394e-11	1.95249e-09	-0.705137	6.79074e-05	0.000865594	1.43811	5.10162e-20	5.04255e-18	0.75248	0.0869495	0.24986	-0.158183	0.696711	0.992479	0.248898	0.579793	0.855739	0.62704	0.132271	0.319597	0.559286	0.0968712	0.265856	0.0953183	0.824926	0.926836
ENSECAT00000013157	ENSG00000156650	KAT6B	K(lysine) acetyltransferase 6B [Source:HGNC Symbol;Acc:17582]	-0.631238	0.0312393	0.136668	0.25604	0.401712	0.789637	0.310904	0.631438	0.924087	-0.395149	0.0145582	0.0877463	-0.825663	0.14294	0.418893	0.520482	0.351846	0.689089	-0.481473	0.441079	0.682433	0.13705	0.762553	0.992479	-0.36126	0.519538	0.825765	-0.22607	0.6673	0.832781	-0.0833725	0.849947	0.923431	-0.138434	0.760846	0.895732
ENSECAT00000013103	ENSG00000156650	KAT6B	K(lysine) acetyltransferase 6B [Source:HGNC Symbol;Acc:17582]	-0.0202614	0.937236	0.972552	0.0984574	0.667079	0.876522	-0.799997	0.021721	0.10346	0.0651348	0.776459	0.911572	0.766221	0.0223359	0.108162	-0.687968	0.0295613	0.119425	0.0225092	0.949463	0.97311	0.276754	0.362871	0.992479	-0.728131	0.0471752	0.214408	0.400206	0.134865	0.323882	0.80125	0.0066465	0.0352666	-0.392013	0.156157	0.442859
ENSECAT00000003870	---	---	---	-1.3014	0.037843	0.157439	0.842685	0.118334	0.413519	-0.321609	0.458443	0.806277	-0.549375	0.322633	0.693359	-0.669577	0.304051	0.659987	0.254225	0.68662	0.915816	-3.10434	0.000156662	0.00186043	0.346421	0.369024	0.992479	-0.867331	0.300422	0.649457	-2.39304	0.000231845	0.00236136	-2.32964	0.000774595	0.00589488	-0.125362	0.860762	0.942473
ENSECAT00000003898	---	---	---	-0.136105	0.617635	0.863299	NA	NA	NA	NA	NA	NA	-0.110398	0.594944	0.861937	-0.0626293	0.761565	0.89979	NA	NA	NA	-1.07042	0.185621	0.412046	0.0316291	0.752357	0.992479	-0.767409	0.287974	0.633176	-0.92964	0.216422	0.444536	-0.666464	0.458633	0.719303	-0.656112	0.38403	0.717508
ENSECAT00000002687	---	---	---	NA	NA	NA	NA	NA	NA	NA	NA	NA	NA	NA	NA	NA	NA	NA	NA	NA	NA	NA	NA	NA	NA	NA	NA	NA	NA	NA	NA	NA	NA	NA	NA	NA	NA	NA	NA
ENSECAT00000022108	ENSG00000188716	DUPD1	dual specificity phosphatase and pro isomerase domain containing 1 [Source:HGNC Symbol;Acc:23481]	NA	NA	NA	NA	NA	NA	NA	NA	NA	NA	NA	NA	NA	NA	NA	NA	NA	NA	NA	NA	NA	NA	NA	NA	-0.428661	0.467709	0.783632	NA	NA	NA	0.523649	0.442795	0.702524	-0.612908	0.317115	0.651067
ENSECAT00000000110	ENSG00000079393	DUSP13	dual specificity phosphatase 13 [Source:HGNC Symbol;Acc:19681]	NA	NA	NA	NA	NA	NA	NA	NA	NA	NA	NA	NA	NA	NA	NA	NA	NA	NA	NA	NA	NA	NA	NA	NA	-0.0970366	0.752847	0.878513	NA	NA	NA	0.113644	0.749324	0.86802	-0.138641	0.675994	0.847462
ENSECAT00000005593	---	---	---	-0.107469	0.835451	0.941228	-0.01753	0.968911	0.998292	-0.612049	0.384773	0.739768	-0.0593852	0.849952	0.94779	0.270493	0.618336	0.89979	-0.396145	0.460213	0.799508	-1.40878	0.113616	0.299906	0.22636	0.472341	0.992479	-1.06637	0.201892	0.525884	-0.536499	0.49948	0.721855	-0.213357	0.799555	0.897247	-0.343821	0.662067	0.847462
ENSECAT00000006180	ENSG00000156671	SAMD8	sterile alpha motif domain containing 8 [Source:HGNC Symbol;Acc:26320]	-0.212887	0.4197	0.771986	-0.00418645	0.987197	0.999471	-0.637319	0.0263089	0.120391	-0.236543	0.0862226	0.318009	0.431748	0.00546411	0.0352427	-0.652302	2.26521e-05	0.00027375	0.18202	0.553822	0.762812	0.179263	0.495851	0.992479	0.063253	0.835459	0.92465	0.460413	0.0123218	0.0567133	0.164182	0.449521	0.708842	0.313222	0.0416555	0.187176
ENSECAT00000012851	---	---	---	-0.0718423	0.849048	0.945513	0.000115725	0.999701	0.999824	-0.191521	0.711617	0.924087	-0.0573314	0.841022	0.94457	0.0784713	0.862979	0.946912	-0.173235	0.693518	0.915816	-0.749894	0.394341	0.64105	0.0613896	0.850361	0.99421	-0.779849	0.353567	0.702147	-0.5469	0.491469	0.717128	-0.0734433	0.933446	0.97194	-0.674287	0.38878	0.718371
ENSECAT00000012999	ENSG00000165644	COMTD1	catechol-O-methyltransferase domain containing 1 [Source:HGNC Symbol;Acc:26309]	0.345522	0.494185	0.827565	-0.493113	0.149792	0.479516	0.26473	0.627107	0.923805	-0.0993837	0.832224	0.941839	0.184249	0.762367	0.899987	-0.178974	0.735179	0.915816	1.14635	0.0437881	0.154107	-0.0287269	0.944137	0.99421	0.587452	0.234613	0.569373	1.14066	0.0475209	0.154746	0.613176	0.317426	0.574096	0.575053	0.263852	0.596147
ENSECAT00000016283	ENSG00000165637	VDAC2	voltage-dependent anion channel 2 [Source:HGNC Symbol;Acc:12672]	-0.427863	0.0234121	0.109397	0.268119	0.0848311	0.332394	-0.150904	0.317852	0.670281	-0.173379	0.358232	0.729371	-0.285105	0.13787	0.408955	0.121224	0.451853	0.792472	0.759039	0.0408897	0.14674	-0.2206	0.432257	0.992479	0.28052	0.361356	0.708868	0.612975	0.0331161	0.118693	0.538024	0.070504	0.212968	0.0955581	0.51801	0.818663
ENSECAT00000002728	---	---	---	-0.174722	0.79308	0.919787	0.444575	0.474936	0.848075	-0.49245	0.514641	0.854326	0.326027	0.556895	0.861937	0.520148	0.439293	0.79717	-0.165014	0.80425	0.918865	-2.50169	2.54733e-06	5.76181e-05	-0.0252579	0.955528	0.994434	-1.09246	0.0998785	0.349129	-2.46608	1.04192e-07	3.02592e-06	-1.25609	0.025322	0.100037	-1.11527	0.0583494	0.235432
ENSECAT00000009613	---	---	---	-0.123369	0.812111	0.929424	0.41669	0.456892	0.836213	-0.406145	0.515117	0.854457	0.26267	0.61153	0.866759	0.37026	0.546823	0.873558	-0.174712	0.790044	0.915816	-2.44034	0.0061018	0.0350976	0.0554284	0.672736	0.992479	-1.78202	0.032908	0.167526	-1.87756	0.0188074	0.0781212	-0.392575	0.609413	0.819888	-1.47036	0.0625798	0.246673
ENSECAT00000009626	---	---	---	0.429509	0.449877	0.788685	-0.165877	0.770332	0.916667	-0.229162	0.754986	0.924087	0.207126	0.612821	0.866759	0.515036	0.360863	0.724025	-0.35996	0.56224	0.882332	-2.25218	0.0031816	0.0211314	0.123359	0.778906	0.993786	-1.0943	0.184516	0.499772	-2.19918	2.49867e-05	0.000367939	-0.90302	0.193981	0.421655	-1.03747	0.142177	0.418477
ENSECAT00000009650	ENSG00000165655	ZNF503	zinc finger protein 503 [Source:HGNC Symbol;Acc:23589]	-0.183357	0.637347	0.866604	-0.0574448	0.847595	0.948077	1.76573	0.000865521	0.00752734	-0.251131	0.459361	0.807998	-1.82776	0.000554056	0.00538605	1.72124	0.000314178	0.00276566	1.43383	0.017115	0.0770043	-0.574927	0.165947	0.992479	0.940796	0.133185	0.414436	0.86987	0.0443212	0.147034	0.48796	0.421781	0.683462	0.321637	0.529743	0.82754
ENSECAT00000010568	---	---	---	-0.159158	0.586904	0.863299	NA	NA	NA	NA	NA	NA	-0.128418	0.564453	0.861937	-0.0748472	0.738991	0.89979	NA	NA	NA	NA	NA	NA	NA	NA	NA	NA	NA	NA	NA	NA	NA	NA	NA	NA	NA	NA	NA
ENSECAT00000003943	---	---	---	0.0922266	0.695502	0.866604	-0.0880299	0.676438	0.876522	0.0510551	0.807465	0.924087	NA	NA	NA	NA	NA	NA	NA	NA	NA	NA	NA	NA	0.0316291	0.752357	0.992479	-0.0970366	0.752847	0.878513	0.107257	0.729847	0.837627	0.113644	0.749324	0.86802	0.00529033	0.991163	0.999353
ENSECAT00000010910	ENSG00000148655	C10orf11	chromosome 10 open reading frame 11 [Source:HGNC Symbol;Acc:23405]	0.435433	0.346429	0.698824	-0.0333777	0.93086	0.987498	1.87163	0.00156848	0.0123067	0.396382	0.261861	0.626117	-1.39018	0.0151561	0.0799425	1.92483	3.21802e-05	0.000373052	-0.924549	0.066271	0.206545	-0.216167	0.602048	0.992479	0.63334	0.323818	0.672795	-1.13084	0.00235481	0.0156117	-1.57093	0.004511	0.0258659	0.454929	0.408151	0.729914
ENSECAT00000028108	ENSG00000212546	RNU6-995P	RNA, U6 small nuclear 995, pseudogene [Source:HGNC Symbol;Acc:47958]	NA	NA	NA	NA	NA	NA	NA	NA	NA	NA	NA	NA	NA	NA	NA	NA	NA	NA	NA	NA	NA	NA	NA	NA	NA	NA	NA	NA	NA	NA	NA	NA	NA	NA	NA	NA
ENSECAT00000002760	---	---	---	NA	NA	NA	NA	NA	NA	NA	NA	NA	NA	NA	NA	NA	NA	NA	NA	NA	NA	-1.33404	0.116948	0.305427	NA	NA	NA	-0.333289	0.535061	0.830741	-1.43617	0.0608384	0.184459	-0.968952	0.28188	0.532405	-0.485796	0.390284	0.718371
ENSECAT00000013094	ENSG00000156113	KCNMA1	potassium large conductance calcium-activated channel, subfamily M, alpha member 1 [Source:HGNC Symbol;Acc:6284]	0.00751217	NA	NA	-0.201465	NA	NA	0.00133592	NA	NA	-0.614355	0.0166744	0.0972438	0.111491	0.842122	0.936568	-0.643716	0.223882	0.523926	1.54691	0.0049436	0.02986	-0.157223	0.707787	0.992479	0.674487	0.161545	0.461842	1.38437	0.0099577	0.048265	0.928478	0.0699129	0.211758	0.509191	0.298481	0.635709
ENSECAT00000013041	ENSG00000156113	KCNMA1	potassium large conductance calcium-activated channel, subfamily M, alpha member 1 [Source:HGNC Symbol;Acc:6284]	NA	NA	NA	NA	NA	NA	NA	NA	NA	NA	NA	NA	NA	NA	NA	NA	NA	NA	NA	NA	NA	NA	NA	NA	NA	NA	NA	NA	NA	NA	NA	NA	NA	NA	NA	NA
ENSECAT00000013047	ENSG00000156113	KCNMA1	potassium large conductance calcium-activated channel, subfamily M, alpha member 1 [Source:HGNC Symbol;Acc:6284]	NA	NA	NA	NA	NA	NA	NA	NA	NA	NA	NA	NA	NA	NA	NA	NA	NA	NA	NA	NA	NA	NA	NA	NA	-0.446528	0.446059	0.776003	NA	NA	NA	0.517282	0.43381	0.695086	-0.527287	0.35872	0.692
ENSECAT00000013032	ENSG00000156113	KCNMA1	potassium large conductance calcium-activated channel, subfamily M, alpha member 1 [Source:HGNC Symbol;Acc:6284]	NA	NA	NA	NA	NA	NA	NA	NA	NA	NA	NA	NA	NA	NA	NA	NA	NA	NA	NA	NA	NA	NA	NA	NA	NA	NA	NA	NA	NA	NA	NA	NA	NA	NA	NA	NA
ENSECAT00000013086	ENSG00000156113	KCNMA1	potassium large conductance calcium-activated channel, subfamily M, alpha member 1 [Source:HGNC Symbol;Acc:6284]	0.125873	0.637069	0.866604	-0.110069	0.638388	0.876522	0.595163	0.306434	0.656714	NA	NA	NA	NA	NA	NA	NA	NA	NA	0.242348	0.611172	0.799848	0.0493282	NA	NA	-0.232162	NA	NA	2.25207	0.0049717	0.0281729	1.11827	0.167091	0.383383	-0.152942	NA	NA
ENSECAT00000013140	ENSG00000156113	KCNMA1	potassium large conductance calcium-activated channel, subfamily M, alpha member 1 [Source:HGNC Symbol;Acc:6284]	4.07578	2.89374e-11	1.16331e-09	-0.766475	0.215551	0.595264	0.877556	0.249007	0.585051	1.08202	0.0328526	0.161553	0.56858	0.255146	0.601138	0.118517	0.839698	0.939054	0.606	0.407204	0.650662	-0.413519	0.371948	0.992479	0.328073	0.620076	0.87265	0.0959996	0.874314	0.92651	0.34237	0.58387	0.802961	-0.245515	0.637278	0.847462
ENSECAT00000013232	ENSG00000156113	KCNMA1	potassium large conductance calcium-activated channel, subfamily M, alpha member 1 [Source:HGNC Symbol;Acc:6284]	NA	NA	NA	NA	NA	NA	-0.140178	0.660895	0.924087	NA	NA	NA	0.113297	0.66381	0.89979	-0.110682	0.66419	0.915816	-0.800902	0.28089	0.530775	0.170619	0.435261	0.992479	-1.94696	0.0192574	0.115701	-0.0852988	0.895442	0.93975	0.825713	0.351879	0.609539	-0.773229	0.29779	0.634758
ENSECAT00000011438	---	---	---	-0.45555	0.316966	0.663578	NA	NA	NA	NA	NA	NA	-0.358691	0.301298	0.668506	-0.249653	0.521149	0.852683	NA	NA	NA	-0.107173	0.747149	0.845113	0.0554284	0.672736	0.992479	-0.0967778	0.753187	0.878513	0.0963865	0.849427	0.910101	-0.0078929	0.988305	0.994123	0.120715	0.816468	0.924345
ENSECAT00000013002	---	---	---	-0.282632	0.671381	0.866604	-0.0830318	0.890359	0.969817	-1.03767	0.169588	0.463408	-0.255945	0.62684	0.866759	0.631541	0.356165	0.717831	-0.729156	0.26417	0.582701	-2.99803	6.8187e-05	0.000942195	0.501129	0.260341	0.992479	-1.80531	0.0291094	0.154441	-2.07721	0.000322012	0.00311006	-0.673908	0.373577	0.63485	-1.10471	0.129705	0.394878
ENSECAT00000013040	---	---	---	0.36226	0.55022	0.863299	-0.296547	0.616461	0.876522	0.138158	0.842619	0.942104	0.109234	0.829775	0.940402	0.216589	0.715501	0.89979	-0.159982	0.803503	0.918865	-1.46188	0.0992271	0.273493	0.349754	0.404389	0.992479	-1.01162	0.226908	0.560552	-0.874217	0.256336	0.492827	-0.558307	0.507572	0.754939	-0.360557	0.622671	0.847462
ENSECAT00000014492	ENSG00000151208	DLG5	discs, large homolog 5 (Drosophila) [Source:HGNC Symbol;Acc:2904]	0.347396	0.0315571	0.137714	-0.0347016	0.869636	0.959188	0.644265	0.00784455	0.0463512	0.293664	0.149106	0.451949	-0.304708	0.179447	0.486145	0.5959	0.0235829	0.100201	-0.474233	0.19037	0.41883	-0.0673925	0.825254	0.99421	-0.205563	0.580312	0.856248	-0.488626	0.0341497	0.121573	-0.232683	0.337215	0.594409	-0.248112	0.285969	0.620592
ENSECAT00000014496	ENSG00000151208	DLG5	discs, large homolog 5 (Drosophila) [Source:HGNC Symbol;Acc:2904]	0.11614	NA	NA	0.0389986	NA	NA	-0.217966	NA	NA	0.0731618	NA	NA	2.55347	NA	NA	-0.0346791	NA	NA	-0.23354	0.618792	0.799848	NA	NA	NA	-0.837939	0.238292	0.573256	-0.191222	0.622752	0.80277	-0.112778	NA	NA	-0.827742	0.209638	0.527029
ENSECAT00000003972	---	---	---	0.655418	0.219402	0.54196	-0.65083	0.276189	0.679819	0.468974	0.432512	0.790878	-0.112446	0.840814	0.94457	0.206371	0.738192	0.89979	-0.378491	0.5705	0.884684	-0.0412478	0.954622	0.976325	0.208999	0.651984	0.992479	-1.0193	0.0983612	0.345823	0.33181	0.583678	0.778863	1.07897	0.0598713	0.189433	-0.727903	0.126426	0.389503
ENSECAT00000021108	ENSG00000148606	POLR3A	polymerase (RNA) III (DNA directed) polypeptide A, 155kDa [Source:HGNC Symbol;Acc:30074]	-0.0637164	0.680332	0.866604	0.101602	0.465385	0.84164	-0.747483	7.70326e-05	0.000926124	0.0248943	0.830164	0.940494	0.67366	2.57666e-05	0.000363157	-0.631256	2.59021e-05	0.000308069	-1.09711	0.000568536	0.00536085	-0.0124273	0.965449	0.994782	-0.785306	0.0626543	0.258078	-1.0304	2.66616e-05	0.000387149	-0.261734	0.468921	0.727402	-0.747163	0.0394038	0.179575
ENSECAT00000017860	ENSG00000138326	RPS24	ribosomal protein S24 [Source:HGNC Symbol;Acc:10411]	0.824673	0.00316256	0.0219829	-0.455531	0.0650729	0.27706	0.231923	0.341334	0.697812	0.361105	0.107046	0.366739	0.608389	0.00606964	0.0384016	-0.229786	0.208348	0.497525	0.306485	0.467281	0.705744	0.447254	0.186119	0.992479	-0.793027	0.0422827	0.19961	0.911813	0.00140975	0.0103468	1.18255	0.000211381	0.00194888	-0.257067	0.209499	0.527004
ENSECAT00000002775	---	---	---	NA	NA	NA	NA	NA	NA	NA	NA	NA	NA	NA	NA	NA	NA	NA	NA	NA	NA	NA	NA	NA	NA	NA	NA	NA	NA	NA	NA	NA	NA	NA	NA	NA	NA	NA	NA
ENSECAT00000022735	---	---	---	-0.136105	0.617635	0.863299	NA	NA	NA	NA	NA	NA	-0.110398	0.594944	0.861937	-0.0626293	0.761565	0.89979	NA	NA	NA	-0.335349	0.541619	0.754724	NA	NA	NA	-0.189126	0.649634	0.878513	-0.34717	0.476879	0.704702	-0.1052	0.875439	0.937663	-0.258271	0.553896	0.844998
ENSECAT00000004040	---	---	---	NA	NA	NA	NA	NA	NA	NA	NA	NA	NA	NA	NA	NA	NA	NA	NA	NA	NA	NA	NA	NA	NA	NA	NA	NA	NA	NA	NA	NA	NA	NA	NA	NA	NA	NA	NA
ENSECAT00000023241	ENSG00000108175	ZMIZ1	zinc finger, MIZ-type containing 1 [Source:HGNC Symbol;Acc:16493]	-0.177552	0.479749	0.8162	0.266072	0.375287	0.775255	0.088214	0.797993	0.924087	0.0826168	0.731488	0.886612	-0.324639	0.200488	0.521596	0.361689	0.265757	0.584768	0.0660492	NA	NA	-0.138445	NA	NA	0.332434	NA	NA	-0.0642479	0.774174	0.866367	-0.283979	0.442032	0.702495	0.210271	0.566487	0.847462
ENSECAT00000009285	ENSG00000108179	PPIF	peptidylprolyl isomerase F [Source:HGNC Symbol;Acc:9259]	0.876528	0.0123461	0.066554	0.134138	0.64445	0.876522	-0.0204525	0.958242	0.985322	0.967528	0.0040766	0.0323887	0.867983	0.0454557	0.186577	0.114046	0.759537	0.915816	0.111233	0.843253	0.909323	0.294472	0.466139	0.992479	-0.270092	0.596299	0.861819	0.525746	0.27829	0.517432	0.430713	0.402807	0.66399	0.123312	0.766351	0.898929
ENSECAT00000018760	ENSG00000165424	ZCCHC24	zinc finger, CCHC domain containing 24 [Source:HGNC Symbol;Acc:26911]	1.19758	0.000198547	0.00207535	-0.834724	8.09871e-05	0.0012918	2.18291	2.37241e-12	1.1453e-10	0.369503	0.232252	0.584771	-0.892501	0.0381239	0.162894	1.34681	1.36694e-05	0.000174514	-0.976966	0.00779959	0.0421892	0.0566816	0.855556	0.99421	0.829341	0.0557995	0.238841	-0.854093	0.000661815	0.00559585	-1.78106	1.20808e-06	1.88619e-05	0.969142	0.00264974	0.0213097
ENSECAT00000021182	ENSG00000122359	ANXA11	annexin A11 [Source:HGNC Symbol;Acc:535]	0.598629	0.000392814	0.00375111	-0.237788	0.18984	0.554354	0.237573	0.233498	0.563401	0.347296	0.0107379	0.0692941	0.341522	0.00889292	0.0525349	0.0110482	0.945355	0.978391	0.867167	0.111225	0.29585	-0.355426	0.400003	0.992479	0.800629	0.137853	0.423441	0.527389	0.0144388	0.0642783	0.110593	0.629916	0.832363	0.426507	0.0966945	0.328024
ENSECAT00000011851	ENSG00000189129	PLAC9	placenta-specific 9 [Source:HGNC Symbol;Acc:19255]	3.00259	4.93554e-23	6.53597e-21	-2.18607	2.85e-22	4.20044e-20	2.1123	2.64912e-12	1.27396e-10	0.835002	0.00481575	0.0370425	0.880091	0.0180837	0.0918057	-0.0553403	0.853025	0.946462	2.3239	4.92368e-09	2.27893e-07	-0.546456	0.0336144	0.742281	-0.0246656	0.945326	0.972869	1.82864	2.00013e-07	5.45276e-06	2.37835	1.87088e-08	4.10334e-07	-0.560438	0.0831987	0.298524
ENSECAT00000013024	---	---	---	-0.136105	0.617635	0.863299	NA	NA	NA	-0.0707193	0.747797	0.924087	-0.110398	0.594944	0.861937	-0.00759614	0.980148	0.988482	-0.0701692	0.716842	0.915816	-0.679753	0.341487	0.588209	0.116054	0.541402	0.992479	NA	NA	NA	-0.396133	0.603801	0.788782	-0.848869	0.2576	0.503809	0.481299	0.393416	0.720191
ENSECAT00000014245	ENSG00000133678	TMEM254	transmembrane protein 254 [Source:HGNC Symbol;Acc:25804]	0.857348	1.96935e-05	0.00027137	-0.621089	0.00106341	0.0116199	0.631641	0.0058085	0.0364263	0.227825	0.0278472	0.142959	0.242264	0.106117	0.343737	-0.0029553	0.982393	0.99009	0.507124	0.0954427	0.26638	-0.110352	0.682143	0.992479	-0.680486	0.0484829	0.217963	0.480231	0.0190962	0.079054	1.25325	3.59595e-05	0.000398887	-0.760244	0.00411113	0.0307243
ENSECAT00000016618	ENSG00000135744	AGT	angiotensinogen (serpin peptidase inhibitor, clade A, member 8) [Source:HGNC Symbol;Acc:333]	NA	NA	NA	NA	NA	NA	NA	NA	NA	NA	NA	NA	NA	NA	NA	NA	NA	NA	0.44289	0.468417	0.705818	-0.146344	0.455255	0.992479	0.455311	0.423578	0.757239	NA	NA	NA	NA	NA	NA	NA	NA	NA
ENSECAT00000010965	ENSG00000135775	COG2	component of oligomeric golgi complex 2 [Source:HGNC Symbol;Acc:6546]	NA	NA	NA	NA	NA	NA	NA	NA	NA	NA	NA	NA	NA	NA	NA	NA	NA	NA	NA	NA	NA	NA	NA	NA	NA	NA	NA	NA	NA	NA	NA	NA	NA	NA	NA	NA
ENSECAT00000010848	ENSG00000135775	COG2	component of oligomeric golgi complex 2 [Source:HGNC Symbol;Acc:6546]	0.380873	0.00208357	0.015577	-0.432579	2.78114e-07	7.77586e-06	0.581355	0.00109334	0.00915539	-0.0632342	0.575137	0.861937	-0.203209	0.267189	0.619115	0.154056	0.335453	0.674354	0.225131	0.58071	0.784186	-0.0739656	0.8343	0.99421	-0.337207	0.417624	0.7515	0.236225	0.336389	0.57916	0.637621	0.0350454	0.128286	-0.385196	0.166407	0.461686
ENSECAT00000000040	---	---	---	0.18127	0.72755	0.881538	-0.159114	0.766042	0.9148	0.0361242	0.955571	0.984192	0.0433684	0.908411	0.962201	0.104137	0.816885	0.923914	-0.100141	0.851251	0.945331	-3.00133	0.000355146	0.00365559	-0.0138266	0.931743	0.99421	-1.15849	0.163638	0.464903	-3.27401	1.59624e-05	0.000252667	-1.62047	0.0270796	0.105157	-1.49383	0.0582923	0.235375
ENSECAT00000000119	ENSG00000213121	---	Uncharacterized protein; cDNA FLJ59044, highly similar to LINE-1 reverse transcriptase homolog [Source:UniProtKB/TrEMBL;Acc:B7Z5F2]	0.034849	0.948903	0.977526	0.46415	0.448393	0.827481	-0.619654	0.382982	0.737992	0.399772	0.442904	0.800886	0.461934	0.416565	0.77131	-0.262672	0.6928	0.915816	-0.841824	0.341917	0.588709	0.067742	0.829779	0.99421	-0.849535	0.309656	0.658841	-0.622475	0.424092	0.665748	0.068354	0.917721	0.963659	-0.70186	0.346146	0.679496
ENSECAT00000006239	ENSG00000177614	PGBD5	piggyBac transposable element derived 5 [Source:HGNC Symbol;Acc:19405]	-0.910493	0.164022	0.448072	0.977608	0.108836	0.390245	-0.262963	0.728111	0.924087	0.430428	0.43466	0.796297	-0.474929	0.487683	0.830198	0.689536	0.285059	0.61077	-0.107173	0.747149	0.845113	0.0316291	0.752357	0.992479	NA	NA	NA	-0.0115931	0.979919	0.989347	-0.130818	0.71347	0.86802	0.143366	0.670568	0.847462
ENSECAT00000008960	ENSG00000143641	GALNT2	UDP-N-acetyl-alpha-D-galactosamine:polypeptide N-acetylgalactosaminyltransferase 2 (GalNAc-T2) [Source:HGNC Symbol;Acc:4124]	0.00784732	0.962002	0.981752	-0.114157	0.474895	0.848075	-0.549494	0.0396761	0.165085	-0.121447	0.0897638	0.326354	0.566416	0.00993968	0.0573825	-0.672606	0.00147094	0.0102048	0.842757	0.000969587	0.00823455	-0.285529	0.210707	0.992479	-0.153453	0.549377	0.835714	0.622184	0.00801728	0.0409781	1.05038	1.07795e-05	0.0001349	-0.409169	0.0669576	0.257309
ENSECAT00000012515	---	---	---	-0.0449874	0.902599	0.959018	-0.00192474	0.995039	0.999487	-0.0933743	0.808587	0.924087	-0.0389225	0.888522	0.953881	0.0545404	0.871677	0.950805	-0.0897861	0.786095	0.915816	-0.265623	0.594461	0.791371	NA	NA	NA	-0.289218	0.560747	0.842109	-0.294209	0.519287	0.735259	0.0572033	0.933485	0.97194	-0.364528	0.467497	0.780857
ENSECAT00000002819	---	---	---	NA	NA	NA	NA	NA	NA	NA	NA	NA	NA	NA	NA	NA	NA	NA	NA	NA	NA	NA	NA	NA	NA	NA	NA	NA	NA	NA	NA	NA	NA	NA	NA	NA	NA	NA	NA
ENSECAT00000012864	ENSG00000135763	URB2	URB2 ribosome biogenesis 2 homolog (S. cerevisiae) [Source:HGNC Symbol;Acc:28967]	-0.406226	0.0470032	0.184872	0.405048	0.00930572	0.0670733	-0.184764	0.37072	0.729838	-0.0172348	0.934519	0.972568	-0.232157	0.354098	0.716115	0.223751	0.299472	0.630361	-0.497762	0.281958	0.532369	-0.0173547	0.966471	0.994782	0.255184	0.581085	0.85667	-0.435714	0.350363	0.595278	-0.71498	0.0978768	0.26769	0.269803	0.565529	0.847462
ENSECAT00000017240	ENSG00000135801	TAF5L	TAF5-like RNA polymerase II, p300/CBP-associated factor (PCAF)-associated factor, 65kDa [Source:HGNC Symbol;Acc:17304]	-1.16715	0.000610548	0.00552284	1.12054	0.000238895	0.0033017	-0.411626	0.26676	0.606868	-0.0664272	0.782821	0.915435	-0.770674	0.014023	0.0752374	0.727288	0.0080341	0.0423227	0.471181	0.116821	0.305427	-0.171764	0.549913	0.992479	0.541052	0.0696872	0.277225	0.369601	0.159965	0.364723	-0.0282313	0.900621	0.95331	0.407341	0.0858569	0.30457
ENSECAT00000018939	ENSG00000135776	ABCB10	ATP-binding cassette, sub-family B (MDR/TAP), member 10 [Source:HGNC Symbol;Acc:41]	0.263274	0.389379	0.740355	-0.258041	0.372181	0.772932	1.37329	0.000293707	0.00297931	-0.00725784	0.970807	0.988638	-1.11171	7.49654e-05	0.000939176	1.12323	1.13846e-05	0.00014757	0.0566772	0.878919	0.930876	-0.340864	0.282173	0.992479	1.25472	0.000523258	0.00694574	-0.237201	0.392166	0.636091	-1.1857	1.70757e-05	0.000204051	0.953895	0.000143274	0.00172558
ENSECAT00000022589	ENSG00000069248	NUP133	nucleoporin 133kDa [Source:HGNC Symbol;Acc:18016]	-0.281046	0.123423	0.371062	-0.0194017	0.930749	0.987498	-0.400984	0.0982071	0.320621	-0.312928	0.0755711	0.289862	0.104348	0.576877	0.896265	-0.416191	0.0723977	0.236663	-0.371457	0.190649	0.419177	0.225574	0.364363	0.992479	0.20369	0.470024	0.784661	-0.0433212	0.797863	0.881875	-0.533887	0.00441398	0.0254335	0.502815	0.000229602	0.0026185
ENSECAT00000000176	ENSG00000143632	ACTA1	actin, alpha 1, skeletal muscle [Source:HGNC Symbol;Acc:129]	-2.722	NA	NA	2.2272	NA	NA	-0.895441	NA	NA	1.07432	NA	NA	-2.13749	NA	NA	2.50233	NA	NA	0.534411	0.548689	0.759018	-0.149276	0.702759	0.992479	1.3382	0.0882711	0.32253	0.204782	0.796833	0.881434	-0.968138	0.213988	0.448044	1.06818	0.135274	0.405435
ENSECAT00000028797	---	---	---	NA	NA	NA	NA	NA	NA	NA	NA	NA	NA	NA	NA	NA	NA	NA	NA	NA	NA	NA	NA	NA	NA	NA	NA	NA	NA	NA	NA	NA	NA	NA	NA	NA	NA	NA	NA
ENSECAT00000005061	ENSG00000154429	CCSAP	centriole, cilia and spindle-associated protein [Source:HGNC Symbol;Acc:29578]	-0.669291	0.00589557	0.0364251	1.20766	8.07104e-08	2.4421e-06	0.504573	0.244065	0.577502	0.524634	0.00894398	0.0605939	-1.12572	0.00328533	0.0234139	1.65311	3.51378e-06	5.20827e-05	0.67393	0.172328	0.393076	-0.105583	0.762009	0.992479	0.247036	0.596943	0.862393	0.647453	0.128082	0.31217	0.477461	0.350949	0.608576	0.173812	0.652032	0.847462
ENSECAT00000005161	ENSG00000168118	RAB4A	RAB4A, member RAS oncogene family [Source:HGNC Symbol;Acc:9781]	-0.485409	0.00539899	0.0339273	0.890693	8.00804e-07	2.07208e-05	0.816759	0.00131649	0.0106798	0.395036	0.0107282	0.0692556	-1.3076	9.64018e-09	2.71321e-07	1.70947	1.58325e-13	8.0206e-12	0.624342	0.115514	0.303109	-0.213646	0.48234	0.992479	0.793919	0.0300496	0.157801	0.522506	0.0478723	0.155557	-0.101697	0.73777	0.86802	0.638551	0.00138456	0.0123022
ENSECAT00000005717	---	---	---	NA	NA	NA	NA	NA	NA	-0.118449	0.673774	0.924087	NA	NA	NA	0.100875	0.669988	0.89979	-0.117073	0.635813	0.915816	-3.2238	0.0002056	0.0023209	0.240482	0.355313	0.992479	-1.47725	0.0707604	0.280097	-2.05144	0.0055958	0.0309791	-1.15518	0.153768	0.363076	-0.699698	0.375879	0.710434
ENSECAT00000007094	---	---	---	-0.0471016	0.898301	0.958905	-0.0880299	0.676438	0.876522	-0.0209703	0.950959	0.982145	-0.111259	0.593424	0.861937	-0.00820961	0.978575	0.988482	-0.0701692	0.716842	0.915816	-0.768981	0.299915	0.551676	NA	NA	NA	-0.172867	0.665833	0.878513	-0.849312	0.205013	0.42851	-0.444624	0.587002	0.805024	-0.234032	0.575964	0.847462
ENSECAT00000007674	ENSG00000116574	RHOU	ras homolog family member U [Source:HGNC Symbol;Acc:17794]	1.69445	1.48336e-05	0.000209862	0.124823	0.716822	0.890793	3.42125	2.78391e-11	1.16507e-09	1.88767	2.8129e-13	1.60327e-11	-1.78954	0.000237632	0.00258061	3.77569	1.88215e-23	2.3883e-21	0.561439	0.287054	0.538504	0.269693	0.479605	0.992479	1.67847	0.00832395	0.0622166	0.95347	0.0405779	0.138189	-1.16201	0.0808077	0.234242	2.06997	0.000161417	0.00191531
ENSECAT00000028708	ENSG00000199315	RNA5SP347	RNA, 5S ribosomal pseudogene 347 [Source:HGNC Symbol;Acc:43247]	NA	NA	NA	NA	NA	NA	NA	NA	NA	NA	NA	NA	NA	NA	NA	NA	NA	NA	NA	NA	NA	NA	NA	NA	NA	NA	NA	NA	NA	NA	NA	NA	NA	NA	NA	NA
ENSECAT00000029502	---	---	---	0.0922266	0.695502	0.866604	-0.0880299	0.676438	0.876522	-0.300639	0.588703	0.901419	NA	NA	NA	0.343198	0.401983	0.756113	-0.396664	0.344062	0.679799	NA	NA	NA	NA	NA	NA	-0.172867	0.665833	0.878513	NA	NA	NA	0.19986	0.662087	0.849501	-0.234032	0.575964	0.847462
ENSECAT00000017261	ENSG00000256574	OR13A1	olfactory receptor, family 13, subfamily A, member 1 [Source:HGNC Symbol;Acc:14772]	NA	NA	NA	NA	NA	NA	NA	NA	NA	NA	NA	NA	NA	NA	NA	NA	NA	NA	0.0204022	0.974138	0.984741	0.251337	0.486413	0.992479	-0.0299298	0.965779	0.981929	0.720601	0.362152	0.608035	0.102981	0.895804	0.950253	0.725416	0.358536	0.692
ENSECAT00000002846	---	---	---	NA	NA	NA	NA	NA	NA	NA	NA	NA	NA	NA	NA	NA	NA	NA	NA	NA	NA	-0.192401	0.657581	0.81568	NA	NA	NA	NA	NA	NA	-0.21335	0.591057	0.778863	-0.233743	0.613978	0.819888	NA	NA	NA
ENSECAT00000002966	ENSG00000165512	ZNF22	zinc finger protein 22 [Source:HGNC Symbol;Acc:13012]	-0.368205	0.203912	0.516924	-0.244028	0.461341	0.838955	0.0985792	0.803058	0.924087	-0.607822	0.0545631	0.233862	-0.450709	0.230424	0.566783	-0.132097	0.750966	0.915816	-0.394589	0.243523	0.485643	0.445422	0.123971	0.992479	-0.199543	0.536549	0.83133	0.162677	0.601684	0.787063	-0.143401	0.660257	0.849501	0.328977	0.256556	0.588367
ENSECAT00000007318	ENSG00000107551	RASSF4	Ras association (RalGDS/AF-6) domain family member 4 [Source:HGNC Symbol;Acc:20793]	-1.10876	0.0017021	0.0132418	1.795	6.26781e-09	2.36139e-07	-0.947852	0.0425593	0.174156	0.658605	0.0233188	0.125615	-0.146009	0.724803	0.89979	0.83513	0.0228304	0.0974443	-1.56941	0.000470778	0.00462587	0.321558	0.316671	0.992479	-0.778212	0.032887	0.167497	-1.1841	0.00201467	0.0137669	-0.805383	0.0335314	0.124107	-0.391779	0.126833	0.390007
ENSECAT00000002986	ENSG00000165507	C10orf10	chromosome 10 open reading frame 10 [Source:HGNC Symbol;Acc:23355]	-0.786416	0.217854	0.539469	0.781227	0.203904	0.576685	-0.242349	0.672051	0.924087	-0.176823	0.75157	0.896792	-0.190217	0.730201	0.89979	0.163087	0.793827	0.915816	-1.24085	0.0105847	0.0531847	0.529592	0.224472	0.992479	2.01642	8.71525e-05	0.00149588	-0.4418	0.34511	0.588885	-3.42836	6.61229e-23	8.59477e-21	2.75757	1.58129e-08	4.38136e-07
ENSECAT00000017364	ENSG00000187783	TMEM72	transmembrane protein 72 [Source:HGNC Symbol;Acc:31658]	NA	NA	NA	NA	NA	NA	NA	NA	NA	NA	NA	NA	NA	NA	NA	NA	NA	NA	-0.335349	0.541619	0.754724	NA	NA	NA	NA	NA	NA	-0.34717	0.476879	0.704702	-0.39891	0.490201	0.739562	NA	NA	NA
ENSECAT00000020765	ENSG00000107562	CXCL12	chemokine (C-X-C motif) ligand 12 [Source:HGNC Symbol;Acc:10672]	2.56073	NA	NA	-3.08086	NA	NA	3.43656	1.32498e-06	2.46996e-05	0.0881769	0.873386	0.952761	-0.216435	0.730528	0.89979	0.453255	0.501548	0.838892	-0.458311	0.431307	0.673992	0.284232	0.50131	0.992479	2.72026	1.8952e-05	0.000393737	-0.0335014	0.953212	0.978433	-3.15181	3.26648e-06	4.59847e-05	3.03376	9.19753e-07	1.8642e-05
ENSECAT00000025353	ENSG00000169740	ZNF32	zinc finger protein 32 [Source:HGNC Symbol;Acc:13095]	-0.599634	0.0354572	0.150043	0.0474369	0.787205	0.92586	-0.208389	0.574426	0.897727	-0.56432	0.029849	0.15079	-0.375972	0.338219	0.700573	-0.163463	0.632123	0.915816	-0.941228	0.0209628	0.0896584	0.456118	0.230031	0.992479	-0.988834	0.0284591	0.152552	-0.307459	0.457785	0.696042	0.108655	0.789623	0.890401	-0.40689	0.35937	0.692677
ENSECAT00000026100	---	---	---	-0.136105	0.617635	0.863299	NA	NA	NA	NA	NA	NA	-0.110398	0.594944	0.861937	-0.0626293	0.761565	0.89979	NA	NA	NA	NA	NA	NA	0.0554284	0.672736	0.992479	-0.172867	0.665833	0.878513	0.184814	0.64074	0.813239	0.19986	0.662087	0.849501	0.00760558	0.988745	0.999353
ENSECAT00000003038	ENSG00000196793	ZNF239	zinc finger protein 239 [Source:HGNC Symbol;Acc:13031]	-0.354461	0.106099	0.334331	0.440209	0.0335121	0.173182	-0.481944	0.0606083	0.226443	0.0724065	0.699753	0.869151	0.124212	0.594258	0.89979	-0.0340055	0.875574	0.957112	-0.301577	0.460123	0.698894	-0.0367966	0.920166	0.99421	0.00477556	0.990421	0.99469	-0.258643	0.46616	0.703327	-0.264373	0.395955	0.657144	0.0114596	0.972862	0.999353
ENSECAT00000026436	---	---	---	-0.0718423	0.849048	0.945513	0.315876	0.5072	0.87186	-0.312852	0.574714	0.897727	0.172097	0.674261	0.866759	0.174995	0.717528	0.89979	-0.0184426	0.974445	0.987165	-2.27178	0.0102222	0.0519535	0.0359812	0.879602	0.99421	-0.585505	0.436828	0.767754	-2.29088	0.00380644	0.0228912	-1.49182	0.085885	0.244618	-0.679761	0.378261	0.712389
ENSECAT00000003119	ENSG00000169813	HNRNPF	heterogeneous nuclear ribonucleoprotein F [Source:HGNC Symbol;Acc:5039]	0.553167	0.0034642	0.0236147	-0.458934	0.0149585	0.095939	0.451143	0.0303717	0.134191	0.0800879	0.378874	0.743707	0.11644	0.211692	0.539058	-0.0173197	0.87705	0.957385	0.204351	0.615136	0.799848	-0.0471707	0.894837	0.99421	-0.143026	0.759986	0.881838	0.242067	0.312418	0.554744	0.415397	0.289254	0.5412	-0.154102	0.674177	0.847462
ENSECAT00000026552	ENSG00000198915	RASGEF1A	RasGEF domain family, member 1A [Source:HGNC Symbol;Acc:24246]	0.645284	0.253855	0.589317	0.229708	0.650386	0.876522	2.99728	4.4952e-05	0.00057795	0.798112	0.11596	0.385754	-1.93609	0.00467954	0.0312642	3.01736	4.07423e-06	5.95441e-05	1.14699	0.0555543	0.182419	0.230003	0.559431	0.992479	-0.00715964	0.987858	0.993271	1.47162	0.00656011	0.0351273	1.22295	0.0281402	0.108421	0.319696	0.432132	0.752381
ENSECAT00000017017	ENSG00000169826	CSGALNACT2	chondroitin sulfate N-acetylgalactosaminyltransferase 2 [Source:HGNC Symbol;Acc:24292]	-0.824219	0.0053403	0.0335703	0.537616	0.0624398	0.270268	-0.884849	0.00401585	0.0269553	-0.309351	0.00964961	0.0640735	0.0499923	0.738658	0.89979	-0.344641	0.00971563	0.0492864	0.107206	0.823635	0.896542	-0.165416	0.585804	0.992479	-0.054349	0.869993	0.943729	0.0119138	0.977697	0.989347	0.216324	0.625841	0.828782	-0.18874	0.413097	0.73499
ENSECAT00000004122	ENSG00000165731	RET	ret proto-oncogene [Source:HGNC Symbol;Acc:9967]	-0.0893864	0.892933	0.958905	0.424245	0.483117	0.852953	-0.356639	0.639217	0.924087	0.248142	0.658565	0.866759	0.175334	0.792973	0.916354	-0.0404138	0.950781	0.98038	-1.72974	0.00851586	0.0452825	1.40191	0.000105964	0.0185566	-0.347844	0.575663	0.852739	-0.228802	0.709513	0.837627	-1.28718	0.0759909	0.224389	1.11119	0.0584148	0.235612
ENSECAT00000001086	---	---	---	NA	NA	NA	NA	NA	NA	NA	NA	NA	NA	NA	NA	NA	NA	NA	NA	NA	NA	NA	NA	NA	NA	NA	NA	NA	NA	NA	NA	NA	NA	NA	NA	NA	NA	NA	NA
ENSECAT00000004160	ENSG00000165733	BMS1	BMS1 ribosome biogenesis factor [Source:HGNC Symbol;Acc:23505]	-0.344542	0.0244	0.112783	0.165645	0.0467029	0.220617	-0.370733	0.00383613	0.0259539	-0.193064	0.151139	0.45615	0.0177746	0.911667	0.970322	-0.209929	0.0332172	0.130835	-0.364882	0.393205	0.640056	-0.0241831	0.948992	0.99421	0.088287	0.831348	0.921972	-0.316181	0.327787	0.569807	-0.426486	0.115623	0.298926	0.112933	0.700919	0.862377
ENSECAT00000008689	ENSG00000127081	ZNF484	zinc finger protein 484 [Source:HGNC Symbol;Acc:23385]	-0.0345431	0.894019	0.958905	-0.24748	0.434164	0.814908	-0.00998291	0.975897	0.991748	-0.293118	0.327909	0.699036	-0.0223303	0.942862	0.980324	-0.247456	0.498158	0.834782	-1.19778	0.00412541	0.0260195	0.0914912	0.783256	0.99421	-1.03919	0.0149352	0.0962293	-1.02121	0.00141199	0.0103546	-0.118939	0.750729	0.868955	-0.902525	0.00692424	0.0466602
ENSECAT00000012725	---	---	---	0.110514	0.666405	0.866604	-0.105194	0.646508	0.876522	-0.00502253	0.988601	0.995734	NA	NA	NA	0.0601976	0.744591	0.89979	-0.0701692	0.716842	0.915816	-0.265623	0.594461	0.791371	NA	NA	NA	NA	NA	NA	-0.294209	0.519287	0.735259	-0.325413	0.54185	0.779004	NA	NA	NA
ENSECAT00000004066	---	---	---	-0.159158	0.586904	0.863299	0.0945715	0.666443	0.876522	NA	NA	NA	-0.0478441	0.86795	0.952736	-0.0748472	0.738991	0.89979	0.0542471	0.778482	0.915816	-0.226013	0.627539	0.799848	NA	NA	NA	-0.0970366	0.752847	0.878513	-0.243675	0.5619	0.762795	-0.162703	0.789195	0.890368	-0.138641	0.675994	0.847462
ENSECAT00000004137	---	---	---	0.200443	0.701045	0.867218	0.104808	0.859126	0.953302	0.170677	0.75325	0.924087	0.287315	0.539995	0.861937	-0.00820961	0.978575	0.988482	0.294874	0.598073	0.89563	-1.69475	0.053791	0.178861	0.119118	0.720256	0.992479	-0.561577	0.501923	0.81329	-1.26854	0.110749	0.283378	-1.21544	0.143164	0.345863	-0.234356	0.766498	0.899042
ENSECAT00000012819	---	---	---	-1.09644	0.0611574	0.223916	0.947904	0.100353	0.371023	-1.48041	0.0288862	0.129161	-0.0976477	0.817168	0.934481	0.377661	0.431502	0.789445	-0.469035	0.360082	0.699239	-1.92136	0.00052638	0.0050481	0.610586	0.109457	0.992479	-1.29011	0.0154757	0.0988214	-1.13298	0.0182941	0.0766899	-0.592997	0.279918	0.530468	-0.548789	0.2276	0.55033
ENSECAT00000014522	---	---	---	-0.194137	0.769626	0.907485	0.629372	0.290056	0.694302	-1.00248	0.179069	0.479508	0.402407	0.454186	0.805851	0.783641	0.245264	0.5874	-0.614492	0.282534	0.607996	-3.00576	2.9725e-07	9.05783e-06	0.387391	0.399909	0.992479	-1.44266	0.0427695	0.201257	-2.37935	4.01763e-06	7.50728e-05	-1.35782	0.034313	0.126082	-0.894031	0.163035	0.455301
ENSECAT00000014818	---	---	---	NA	NA	NA	NA	NA	NA	NA	NA	NA	NA	NA	NA	NA	NA	NA	NA	NA	NA	-0.107173	0.747149	0.845113	0.0337714	0.744181	0.992479	-0.0970366	0.752847	0.878513	-0.00270153	0.995366	0.997417	-0.0169977	0.974571	0.989862	0.0166372	0.972478	0.999353
ENSECAT00000015424	ENSG00000189180	ZNF33A	zinc finger protein 33A [Source:HGNC Symbol;Acc:13096]	0.354877	0.16763	0.45433	-0.483607	0.0221357	0.127161	0.0409738	0.887435	0.963005	-0.135836	0.622256	0.866759	0.29555	0.391176	0.753556	-0.426466	0.166212	0.427774	-1.25599	0.000126421	0.00155368	0.366442	0.244483	0.992479	-0.572818	0.126468	0.401869	-0.774655	0.00067774	0.00570743	-0.637003	0.0191305	0.0812424	-0.122441	0.653896	0.847462
ENSECAT00000024045	ENSG00000175395	ZNF25	zinc finger protein 25 [Source:HGNC Symbol;Acc:13043]	-0.512669	0.0618897	0.226	0.146557	0.584897	0.876522	-0.728834	0.0374922	0.158377	-0.387988	0.0131709	0.0812522	0.193573	0.464763	0.818091	-0.560169	0.0325015	0.128528	-0.722829	0.0495039	0.168654	0.203668	0.490811	0.992479	-0.986111	0.0056371	0.046234	-0.415504	0.106035	0.275085	0.314825	0.288211	0.540143	-0.73267	0.00121099	0.0109944
ENSECAT00000002903	---	---	---	-0.355376	0.545377	0.863299	0.424246	0.436236	0.816082	-0.949671	0.161177	0.449952	0.0591999	0.896009	0.957378	0.637591	0.256488	0.602418	-0.584909	0.264064	0.582605	-3.64063	2.63123e-12	2.72051e-10	0.928665	0.0370817	0.782874	-2.1929	0.000939051	0.011261	-2.35398	4.76768e-10	2.54967e-08	-1.19944	0.0236415	0.0952269	-1.03886	0.0558828	0.228757
ENSECAT00000007513	---	---	---	NA	NA	NA	NA	NA	NA	NA	NA	NA	NA	NA	NA	NA	NA	NA	NA	NA	NA	NA	NA	NA	NA	NA	NA	NA	NA	NA	NA	NA	NA	NA	NA	NA	NA	NA	NA
ENSECAT00000004171	---	---	---	NA	NA	NA	0.085883	0.682086	0.876522	-0.0707193	0.747797	0.924087	0.0712352	0.687117	0.866759	0.0601976	0.744591	0.89979	-0.0219192	0.940253	0.976838	-1.01411	0.255173	0.499154	-0.128214	0.484756	0.992479	0.186484	0.759513	0.88149	-1.95792	0.0142548	0.0636219	-1.37631	0.126547	0.318199	-0.234032	0.575964	0.847462
ENSECAT00000008308	---	---	---	0.242398	0.503117	0.834563	-0.095389	0.79513	0.929607	0.12988	0.759649	0.924087	0.119952	0.594171	0.861937	0.0556964	0.754302	0.89979	0.0395072	0.902197	0.967563	-0.748312	0.392367	0.639237	-0.135798	0.724073	0.992479	-0.512173	0.539676	0.832129	-1.1109	0.15195	0.351975	-0.161	0.838052	0.917209	-0.978835	0.193935	0.5046
ENSECAT00000004187	---	---	---	0.155596	0.602949	0.863299	-0.145806	0.584535	0.876522	0.0399054	0.915987	0.972691	NA	NA	NA	0.0601976	0.744591	0.89979	-0.0701692	0.716842	0.915816	NA	NA	NA	NA	NA	NA	NA	NA	NA	NA	NA	NA	NA	NA	NA	NA	NA	NA
ENSECAT00000010522	ENSG00000243660	ZNF487	zinc finger protein 487 [Source:HGNC Symbol;Acc:23488]	-0.582811	0.336299	0.68657	0.438473	0.438843	0.8183	-0.323354	0.662532	0.924087	-0.163948	0.739905	0.890165	-0.171939	0.790115	0.914939	0.0297644	0.961844	0.981946	-1.02237	0.113729	0.300091	0.00165159	0.997159	0.999137	-0.563109	0.429522	0.761657	-1.0144	0.0405952	0.138203	-0.427734	0.463505	0.72208	-0.546734	0.32435	0.657227
ENSECAT00000010538	ENSG00000133019	CHRM3	cholinergic receptor, muscarinic 3 [Source:HGNC Symbol;Acc:1952]	0.560962	0.36156	0.713971	-0.919383	0.0922434	0.350934	0.761183	0.243381	0.576977	-0.128418	0.564453	0.861937	-0.0748472	0.738991	0.89979	NA	NA	NA	-2.30137	0.00153627	0.0118511	0.653896	0.157086	0.992479	1.17559	0.146099	0.437238	-1.34218	0.0426096	0.142943	-3.4547	1.05736e-05	0.000132633	2.16721	0.00204257	0.0171333
ENSECAT00000004219	---	---	---	1.31691	0.0407078	0.166284	-0.260718	0.654269	0.876522	0.885459	0.228005	0.555377	0.231924	0.439302	0.800646	0.0601976	0.744591	0.89979	0.162328	0.675077	0.915816	-0.821927	0.354372	0.602468	-0.245199	0.460553	0.992479	0.00147524	0.998594	0.999196	-1.06588	0.170831	0.380858	-0.758514	0.399668	0.66085	-0.470582	0.51288	0.814261
ENSECAT00000003138	---	---	---	-0.0460292	0.904322	0.959018	-0.105194	0.646508	0.876522	0.0620911	0.787231	0.924087	-0.128418	0.564453	0.861937	-0.0748472	0.738991	0.89979	NA	NA	NA	-0.679753	0.341487	0.588209	NA	NA	NA	-1.14855	0.146224	0.437238	-0.767469	0.236953	0.469856	0.414207	0.644862	0.843115	-1.48783	0.0526295	0.219057
ENSECAT00000010741	---	---	---	-0.0449874	0.902599	0.959018	-0.0880299	0.676438	0.876522	0.0510551	0.807465	0.924087	-0.110398	0.594944	0.861937	-0.0626293	0.761565	0.89979	NA	NA	NA	-0.855844	0.263149	0.508816	NA	NA	NA	-1.04656	0.171452	0.477679	-0.969361	0.163982	0.370767	0.442308	0.623208	0.826846	-1.30731	0.0786212	0.288014
ENSECAT00000010758	---	---	---	NA	NA	NA	NA	NA	NA	-0.0653497	0.757592	0.924087	NA	NA	NA	0.0556964	0.754302	0.89979	-0.0651292	0.727126	0.915816	-0.408244	0.600731	0.795589	0.0340662	0.885752	0.99421	-0.0836772	0.874295	0.945988	-0.322118	0.669325	0.832781	-0.254889	0.750903	0.868955	-0.0229384	0.972279	0.999353
ENSECAT00000010967	ENSG00000248458	---	Uncharacterized protein [Source:UniProtKB/TrEMBL;Acc:F5H5J5]	-0.187707	0.764132	0.904866	0.233693	0.68193	0.876522	-0.529136	0.463249	0.81126	0.0304811	0.949765	0.978005	0.345182	0.588676	0.89979	-0.326229	0.579812	0.88699	-2.29561	1.1467e-05	0.000211079	0.0690011	0.876769	0.99421	-0.953367	0.149319	0.441588	-2.12693	2.37853e-06	4.7053e-05	-1.16485	0.0452772	0.155241	-0.853697	0.155494	0.442365
ENSECAT00000010975	---	---	---	0.155596	0.602949	0.863299	-0.0856884	0.79838	0.930399	0.0909861	0.740844	0.924087	0.0670416	0.696411	0.866759	NA	NA	NA	0.0453788	0.797659	0.915816	-2.09713	0.0184998	0.0816345	0.291323	0.31084	0.992479	-1.25583	0.11576	0.38204	-1.39162	0.0771523	0.218925	-0.550835	0.528547	0.769009	-0.809471	0.30472	0.642887
ENSECAT00000004246	---	---	---	-0.284932	0.64674	0.866604	0.513784	0.379842	0.778142	0.378751	0.618144	0.916425	0.209133	0.701097	0.869937	-0.581125	0.393853	0.755664	0.743235	0.271708	0.593333	-1.80049	0.0402672	0.145384	0.334804	0.257418	0.992479	-1.24317	0.116033	0.382428	-0.664079	0.407736	0.651368	-0.437664	0.626893	0.829761	-0.281567	0.719752	0.873174
ENSECAT00000011453	ENSG00000116996	ZP4	zona pellucida glycoprotein 4 [Source:HGNC Symbol;Acc:15770]	NA	NA	NA	NA	NA	NA	NA	NA	NA	NA	NA	NA	NA	NA	NA	NA	NA	NA	NA	NA	NA	NA	NA	NA	NA	NA	NA	NA	NA	NA	NA	NA	NA	NA	NA	NA
ENSECAT00000000088	ENSG00000198626	RYR2	ryanodine receptor 2 (cardiac) [Source:HGNC Symbol;Acc:10484]	NA	NA	NA	0.134721	0.602135	0.876522	NA	NA	NA	0.11405	0.6042	0.863415	NA	NA	NA	0.0805508	0.72878	0.915816	0.309685	0.560059	0.767196	-0.082862	0.676984	0.992479	-1.89122	0.0218077	0.126585	0.114369	0.720733	0.837627	3.02646	0.000609203	0.00482902	-2.904	0.000137517	0.00166976
ENSECAT00000029145	ENSG00000198626	RYR2	ryanodine receptor 2 (cardiac) [Source:HGNC Symbol;Acc:10484]	-1.76698	0.00650551	0.0395825	4.67914	1.28646e-16	1.17913e-14	-2.49663	0.00102396	0.00866748	0.774335	0.166222	0.483774	-0.318997	0.639248	0.89979	1.58527	0.00199713	0.0133653	-1.85997	0.000903946	0.00777474	-0.0429473	0.911053	0.99421	-2.5462	3.21504e-07	1.07295e-05	-1.88485	3.72481e-05	0.000511733	0.701207	0.161113	0.374247	-2.6658	1.01071e-12	5.2386e-11
ENSECAT00000009649	ENSG00000198626	RYR2	ryanodine receptor 2 (cardiac) [Source:HGNC Symbol;Acc:10484]	NA	NA	NA	NA	NA	NA	NA	NA	NA	NA	NA	NA	NA	NA	NA	NA	NA	NA	-5.1327	9.20643e-11	6.46379e-09	0.642608	0.0804347	0.992479	-4.17277	3.78782e-07	1.23875e-05	-1.07811	NA	NA	1.35087	NA	NA	-1.20559	NA	NA
ENSECAT00000009645	ENSG00000198626	RYR2	ryanodine receptor 2 (cardiac) [Source:HGNC Symbol;Acc:10484]	NA	NA	NA	NA	NA	NA	NA	NA	NA	NA	NA	NA	NA	NA	NA	NA	NA	NA	-0.251272	0.603806	0.797679	NA	NA	NA	NA	NA	NA	-0.206241	0.60755	0.791321	-0.257223	0.602203	0.815197	NA	NA	NA
ENSECAT00000009674	ENSG00000198626	RYR2	ryanodine receptor 2 (cardiac) [Source:HGNC Symbol;Acc:10484]	-3.11615	2.48311e-06	4.16394e-05	0.430071	0.305151	0.708214	-2.48492	0.00107948	0.00906362	-0.600491	NA	NA	-0.653981	0.325682	0.686545	-0.247535	0.673649	0.915816	-0.369315	NA	NA	-0.303056	0.461608	0.992479	-0.361114	NA	NA	-0.27885	NA	NA	0.0225331	NA	NA	-0.275733	NA	NA
ENSECAT00000009665	ENSG00000198626	RYR2	ryanodine receptor 2 (cardiac) [Source:HGNC Symbol;Acc:10484]	-0.136105	0.617635	0.863299	NA	NA	NA	-0.43808	0.373671	0.730156	-0.110398	0.594944	0.861937	0.20479	0.670407	0.89979	-0.402563	0.339839	0.676581	-0.315887	0.565228	0.771481	0.114529	0.705118	0.992479	-0.732641	0.31673	0.666168	-0.951942	NA	NA	-0.0813857	NA	NA	-0.658963	0.359942	0.693266
ENSECAT00000021271	---	---	---	NA	NA	NA	NA	NA	NA	NA	NA	NA	NA	NA	NA	NA	NA	NA	NA	NA	NA	NA	NA	NA	NA	NA	NA	NA	NA	NA	NA	NA	NA	NA	NA	NA	NA	NA	NA
ENSECAT00000002951	---	---	---	NA	NA	NA	NA	NA	NA	NA	NA	NA	NA	NA	NA	NA	NA	NA	NA	NA	NA	NA	NA	NA	NA	NA	NA	NA	NA	NA	NA	NA	NA	NA	NA	NA	NA	NA	NA
ENSECAT00000023943	ENSG00000116984	MTR	5-methyltetrahydrofolate-homocysteine methyltransferase [Source:HGNC Symbol;Acc:7468]	NA	NA	NA	NA	NA	NA	NA	NA	NA	NA	NA	NA	NA	NA	NA	NA	NA	NA	NA	NA	NA	NA	NA	NA	NA	NA	NA	NA	NA	NA	NA	NA	NA	NA	NA	NA
ENSECAT00000023851	ENSG00000116984	MTR	5-methyltetrahydrofolate-homocysteine methyltransferase [Source:HGNC Symbol;Acc:7468]	-0.329868	0.0809334	0.275489	-0.0397107	0.82568	0.938982	-1.03583	5.09771e-05	0.000648061	-0.384848	0.00301119	0.025166	0.689733	0.000711163	0.00664795	-1.05688	1.75435e-07	3.42126e-06	-0.799368	0.0719428	0.219545	0.276085	0.481074	0.992479	-0.972838	0.0228995	0.130654	-0.389502	0.305459	0.547718	0.215764	0.494903	0.743988	-0.60101	0.0870111	0.306887
ENSECAT00000028264	ENSG00000207036	---	Y RNA [Source:RFAM;Acc:RF00019]	NA	NA	NA	NA	NA	NA	NA	NA	NA	NA	NA	NA	NA	NA	NA	NA	NA	NA	NA	NA	NA	NA	NA	NA	NA	NA	NA	NA	NA	NA	NA	NA	NA	NA	NA	NA
ENSECAT00000008922	---	---	---	NA	NA	NA	NA	NA	NA	NA	NA	NA	NA	NA	NA	NA	NA	NA	NA	NA	NA	-0.107173	0.747149	0.845113	0.0316291	0.752357	0.992479	-0.0970366	0.752847	0.878513	-0.0115931	0.979919	0.989347	-0.0169977	0.974571	0.989862	0.00529033	0.991163	0.999353
ENSECAT00000011002	ENSG00000077522	ACTN2	actinin, alpha 2 [Source:HGNC Symbol;Acc:164]	0.214967	0.744662	0.892927	-0.265856	0.668989	0.876522	-0.681371	0.368732	0.728776	-0.0849321	0.879514	0.953881	0.98236	0.144721	0.421615	-1.02044	0.127963	0.357824	-1.09221	0.216249	0.450805	0.0829753	0.743653	0.992479	-5.01276	4.00077e-13	4.58298e-11	-0.805957	0.316935	0.558543	4.16909	4.49355e-12	1.72786e-10	-5.08831	1.99413e-18	1.96918e-16
ENSECAT00000023505	ENSG00000119285	HEATR1	HEAT repeat containing 1 [Source:HGNC Symbol;Acc:25517]	0.0684174	0.727536	0.881538	-0.269604	0.083078	0.328232	-0.0305576	0.8738	0.955023	-0.214072	0.125774	0.405895	0.0952088	0.571673	0.891351	-0.280174	0.012692	0.0612318	-0.265447	0.624333	0.799848	-0.0478622	0.91242	0.99421	0.318666	0.550338	0.836501	-0.253063	0.588462	0.778863	-0.562916	0.213073	0.446847	0.309817	0.508147	0.812255
ENSECAT00000016253	ENSG00000116977	LGALS8	lectin, galactoside-binding, soluble, 8 [Source:HGNC Symbol;Acc:6569]	0.200949	0.21957	0.542148	-0.0888566	0.611169	0.876522	0.269338	0.191562	0.500078	0.0976495	0.441971	0.800886	-0.0721255	0.636263	0.89979	0.18546	0.274997	0.597681	-0.0613494	0.829569	0.900313	-0.140797	0.561062	0.992479	0.468022	0.0899667	0.326971	-0.124284	0.616912	0.799233	-0.475412	0.091826	0.256597	0.369474	0.117209	0.370304
ENSECAT00000028636	ENSG00000201186	RNU4-33P	RNA, U4 small nuclear 33, pseudogene [Source:HGNC Symbol;Acc:46969]	NA	NA	NA	NA	NA	NA	-0.0653497	0.757592	0.924087	NA	NA	NA	0.0556964	0.754302	0.89979	-0.0651292	0.727126	0.915816	NA	NA	NA	NA	NA	NA	-0.882625	0.237678	0.572493	NA	NA	NA	1.04038	0.213028	0.446847	-1.16931	0.112776	0.360674
ENSECAT00000008015	ENSG00000186197	EDARADD	EDAR-associated death domain [Source:HGNC Symbol;Acc:14341]	1.53088	0.0032339	0.0223924	-1.96365	0.000188614	0.00269367	1.79968	0.00511669	0.0328138	-0.460056	0.390589	0.75228	-0.315676	0.631901	0.89979	-0.105391	0.875067	0.957112	0.799745	0.315324	0.566757	-0.457397	0.296128	0.992479	-0.692998	0.321331	0.671215	-0.116999	0.883577	0.932263	1.64108	0.0187633	0.0800828	-1.56728	0.0295053	0.145439
ENSECAT00000004774	---	---	---	NA	NA	NA	NA	NA	NA	NA	NA	NA	NA	NA	NA	NA	NA	NA	NA	NA	NA	NA	NA	NA	NA	NA	NA	NA	NA	NA	NA	NA	NA	NA	NA	NA	NA	NA	NA
ENSECAT00000009430	ENSG00000086619	ERO1LB	ERO1-like beta (S. cerevisiae) [Source:HGNC Symbol;Acc:14355]	-0.459951	0.0764671	0.263278	0.452615	0.0495002	0.229998	-0.991071	0.000558162	0.00519299	-0.0197848	0.906957	0.962049	0.525896	0.0237497	0.113149	-0.529615	0.00713219	0.0383789	0.423853	0.35484	0.602843	-0.0639378	0.865836	0.99421	-0.240865	0.610403	0.867475	0.427521	0.291073	0.532907	0.725415	0.117516	0.302353	-0.269546	0.525632	0.824579
ENSECAT00000021144	ENSG00000077585	GPR137B	G protein-coupled receptor 137B [Source:HGNC Symbol;Acc:11862]	0.524349	0.0164657	0.0832999	0.00945621	0.967178	0.998292	0.915273	0.00243549	0.017832	0.518932	0.0104564	0.0677877	-0.384515	0.136883	0.407334	0.919476	0.000897206	0.00668898	-0.301568	0.266979	0.513689	0.0959079	0.778461	0.993786	-0.0235287	0.930902	0.971212	-0.088999	0.807829	0.887962	-0.235009	0.30247	0.557474	0.135777	0.69765	0.860336
ENSECAT00000016050	---	---	---	-0.138143	0.61481	0.863299	0.0945715	0.666443	0.876522	-0.0707193	0.747797	0.924087	-0.0305143	0.913408	0.962901	-0.00820961	0.978575	0.988482	-0.013806	0.962966	0.981946	-0.107173	0.747149	0.845113	NA	NA	NA	-0.52395	0.407383	0.745184	-0.120695	0.693028	0.832781	0.42461	0.591318	0.808006	-0.718015	0.264508	0.596147
ENSECAT00000002996	---	---	---	NA	NA	NA	NA	NA	NA	NA	NA	NA	NA	NA	NA	NA	NA	NA	NA	NA	NA	NA	NA	NA	NA	NA	NA	NA	NA	NA	NA	NA	NA	NA	NA	NA	NA	NA	NA
ENSECAT00000017772	ENSG00000116962	NID1	nidogen 1 [Source:HGNC Symbol;Acc:7821]	-0.477918	NA	NA	-0.251074	NA	NA	2.52063	NA	NA	-0.77756	0.000120746	0.00161874	-2.88132	NA	NA	2.29903	NA	NA	-0.426289	0.326879	0.577849	-0.374781	0.309071	0.992479	3.74488	8.7305e-13	9.42803e-11	-0.80347	0.00348954	0.0213664	-4.35943	1.53538e-25	2.54141e-23	3.50991	2.88253e-17	2.55576e-15
ENSECAT00000008047	ENSG00000143669	LYST	lysosomal trafficking regulator [Source:HGNC Symbol;Acc:1968]	0.135068	0.624105	0.866604	0.23543	NA	NA	-0.118975	NA	NA	0.359351	NA	NA	0.100517	NA	NA	0.0382642	NA	NA	NA	NA	NA	NA	NA	NA	NA	NA	NA	NA	NA	NA	NA	NA	NA	NA	NA	NA
ENSECAT00000008004	ENSG00000143669	LYST	lysosomal trafficking regulator [Source:HGNC Symbol;Acc:1968]	1.39881	NA	NA	-0.630955	NA	NA	1.02823	NA	NA	-0.207938	NA	NA	-0.228725	NA	NA	-0.062385	NA	NA	-1.92502	2.19744e-11	1.82669e-09	0.508162	0.0403521	0.790799	-0.265422	0.460432	0.781351	-1.32147	2.22817e-09	1.00847e-07	-1.61962	3.73865e-08	7.68291e-07	0.306797	0.303942	0.641896
ENSECAT00000011547	---	---	---	0.851565	0.177315	0.471078	-0.445232	0.46175	0.839023	0.544725	0.454023	0.806277	0.597673	0.278076	0.646835	0.388406	0.538609	0.86688	0.141866	0.833264	0.934753	-2.61241	6.25946e-06	0.000124482	0.0910113	0.845275	0.99421	-0.949562	0.180719	0.492899	-2.55155	2.84826e-10	1.61382e-08	-1.60085	0.00132877	0.00937176	-0.845059	0.130114	0.395774
ENSECAT00000003107	ENSG00000087086	FTL	ferritin, light polypeptide [Source:HGNC Symbol;Acc:3999]	1.1644	4.47452e-09	1.28526e-07	-0.434306	0.0628051	0.270784	-0.855863	0.000228591	0.002397	0.706038	0.000251906	0.00307191	2.02505	7.97055e-27	1.79473e-24	-1.28736	8.48218e-09	2.15555e-07	0.623492	0.19727	0.427639	-0.532668	0.173322	0.992479	0.802138	0.140907	0.429738	0.0632772	0.838979	0.904016	-0.153034	0.752376	0.869835	0.241873	0.591238	0.847462
ENSECAT00000012612	ENSG00000168243	GNG4	guanine nucleotide binding protein (G protein), gamma 4 [Source:HGNC Symbol;Acc:4407]	NA	NA	NA	NA	NA	NA	NA	NA	NA	NA	NA	NA	NA	NA	NA	NA	NA	NA	-0.192401	0.657581	0.81568	NA	NA	NA	NA	NA	NA	-0.21335	0.591057	0.778863	-0.233743	0.613978	0.819888	NA	NA	NA
ENSECAT00000014100	ENSG00000162885	B3GALNT2	beta-1,3-N-acetylgalactosaminyltransferase 2 [Source:HGNC Symbol;Acc:28596]	0.29568	0.27291	0.612475	-0.573605	0.0208009	0.121843	0.376667	0.220916	0.544236	-0.288672	0.245495	0.603075	-0.0803516	0.793634	0.916354	-0.206813	0.453055	0.793247	0.20455	0.720584	0.845113	-0.0704447	0.850817	0.99421	0.272792	0.596265	0.861819	0.217327	0.65123	0.82071	0.00166938	0.997651	0.99883	0.258911	0.531391	0.828662
ENSECAT00000020205	ENSG00000116957	TBCE	tubulin folding cofactor E [Source:HGNC Symbol;Acc:11582]	0.041623	0.746888	0.894179	-0.0854668	0.561778	0.876522	0.866855	1.80872e-05	0.000255556	-0.0582309	0.657135	0.866759	-0.818005	5.39277e-06	8.77153e-05	0.779815	5.0451e-05	0.000562297	0.305844	0.304714	0.557607	-0.420517	0.124227	0.992479	0.0134128	0.965362	0.981795	-0.0639604	0.76879	0.862625	0.347616	0.117198	0.302004	-0.396893	0.0595654	0.238688
ENSECAT00000004793	---	---	---	NA	NA	NA	NA	NA	NA	NA	NA	NA	NA	NA	NA	NA	NA	NA	NA	NA	NA	-0.335349	0.541619	0.754724	NA	NA	NA	NA	NA	NA	-0.34717	0.476879	0.704702	-0.39891	0.490201	0.739562	NA	NA	NA
ENSECAT00000018777	ENSG00000152904	GGPS1	geranylgeranyl diphosphate synthase 1 [Source:HGNC Symbol;Acc:4249]	-0.0290689	0.889386	0.958905	-0.180014	0.352951	0.753118	-0.07126	0.73299	0.924087	-0.221724	0.248788	0.608395	0.0401114	0.849504	0.940655	-0.250718	0.191901	0.470914	0.329617	0.148377	0.357537	-0.00999798	0.958614	0.994591	-0.434112	0.0539466	0.233565	0.402617	0.0342476	0.121833	0.816169	5.1845e-05	0.000556172	-0.39821	0.0156461	0.0897334
ENSECAT00000019320	ENSG00000054267	ARID4B	AT rich interactive domain 4B (RBP1-like) [Source:HGNC Symbol;Acc:15550]	-0.297561	0.160497	0.442413	-0.132404	0.27204	0.675122	-0.54885	0.044841	0.181332	-0.439728	0.025254	0.132957	0.241921	0.413185	0.767267	-0.68457	0.00507812	0.0291019	-1.1156	0.0646738	0.203367	0.300879	0.496507	0.992479	-1.25863	0.0309358	0.160356	-0.711334	0.00889268	0.0443307	0.208594	0.513406	0.758597	-0.925894	1.37814e-05	0.000215401
ENSECAT00000019325	ENSG00000054267	ARID4B	AT rich interactive domain 4B (RBP1-like) [Source:HGNC Symbol;Acc:15550]	0.368826	NA	NA	-0.01895	0.968905	0.998292	-1.60477	0.00607214	0.037713	0.282673	NA	NA	1.39163	NA	NA	-1.47757	0.0127256	0.0613572	-0.789866	0.346697	0.593606	-0.00545765	0.990527	0.998993	0.348072	0.592922	0.859872	-0.773703	NA	NA	-1.13579	NA	NA	0.423027	0.261346	0.594195
ENSECAT00000014013	ENSG00000188739	RBM34	RNA binding motif protein 34 [Source:HGNC Symbol;Acc:28965]	0.0299337	0.842176	0.94508	-0.0214425	0.86927	0.959013	0.245812	0.234058	0.56385	-0.00408152	0.975502	0.990857	-0.220119	0.266374	0.617902	0.238312	0.188305	0.464775	0.14979	0.733922	0.845113	-0.00431586	0.989872	0.998993	-0.180462	0.633827	0.878513	0.234517	0.487406	0.713752	0.391387	0.249097	0.49402	-0.140063	0.541101	0.837186
ENSECAT00000020937	ENSG00000173726	TOMM20	translocase of outer mitochondrial membrane 20 homolog (yeast) [Source:HGNC Symbol;Acc:20947]	0.516544	0.000114468	0.00128366	-0.333608	0.00576372	0.0461555	-0.0614471	0.64956	0.924087	0.16918	0.201703	0.540809	0.577909	7.46271e-05	0.000935579	-0.393188	0.00464448	0.0270042	0.371433	0.393549	0.640214	-0.0197547	0.957254	0.994507	-0.300886	0.512019	0.821752	0.443581	0.0816914	0.228118	0.748942	0.0359861	0.130666	-0.287944	0.374845	0.709171
ENSECAT00000028624	ENSG00000201643	SNORA14A	small nucleolar RNA, H/ACA box 14A [Source:HGNC Symbol;Acc:32602]	-0.161043	0.808691	0.928327	-0.572311	0.354881	0.75505	-1.08784	0.137529	0.404775	-0.472095	0.359394	0.72985	0.625315	0.359484	0.721972	-1.25392	0.0619524	0.21043	-0.333998	0.647603	0.814777	-0.51858	0.265292	0.992479	0.50017	0.516683	0.823816	-1.18255	0.0646156	0.192741	-0.87112	0.22457	0.462072	-0.281216	0.690625	0.856115
ENSECAT00000025106	ENSG00000168264	IRF2BP2	interferon regulatory factor 2 binding protein 2 [Source:HGNC Symbol;Acc:21729]	-0.352311	0.0922622	0.30222	-0.0237227	0.914032	0.981421	-0.574858	0.0713612	0.255935	-0.378603	0.119312	0.392004	0.227152	0.480258	0.823981	-0.590595	0.0710589	0.233333	0.180357	0.703355	0.845113	-0.163814	0.672311	0.992479	0.928847	0.0529901	0.231159	0.0559182	0.836257	0.902395	-0.742091	0.0205226	0.0855594	0.806276	0.00997906	0.0623834
ENSECAT00000027526	---	---	---	-0.35396	0.374497	0.724304	-0.354416	0.399021	0.789006	-0.69612	0.268303	0.608723	-0.690773	0.0879397	0.321569	0.385491	0.510539	0.845734	-0.949037	0.113193	0.327395	-0.732514	0.332529	0.58404	0.154723	0.740617	0.992479	-0.620817	0.437432	0.768159	-0.441702	0.380867	0.62521	-0.0250285	0.973004	0.989862	-0.389909	0.556273	0.845747
ENSECAT00000025171	---	---	---	0.43422	0.351791	0.70317	-0.441687	0.301721	0.705027	0.18319	0.73716	0.924087	NA	NA	NA	0.0601976	0.744591	0.89979	-0.0701692	0.716842	0.915816	-2.27138	0.0108308	0.0540941	0.0304661	0.756914	0.992479	-0.515783	0.412327	0.746239	-2.10753	0.00869809	0.0436156	-1.56858	0.0725422	0.21733	-0.470357	0.493944	0.803104
ENSECAT00000003134	---	---	---	NA	NA	NA	NA	NA	NA	NA	NA	NA	NA	NA	NA	NA	NA	NA	NA	NA	NA	NA	NA	NA	NA	NA	NA	NA	NA	NA	NA	NA	NA	NA	NA	NA	NA	NA	NA
ENSECAT00000025393	ENSG00000059588	TARBP1	TAR (HIV-1) RNA binding protein 1 [Source:HGNC Symbol;Acc:11568]	0.145662	0.45907	0.796064	-0.325435	0.018209	0.110459	-0.0484328	0.79169	0.924087	-0.189196	0.325782	0.697591	0.18571	0.410705	0.764801	-0.3706	0.0390129	0.148282	-0.919373	0.0022052	0.0158631	0.215986	0.388303	0.992479	-0.877701	0.003356	0.0308574	-0.608896	0.0101287	0.0489463	0.00158299	0.994982	0.997579	-0.60754	0.00799276	0.052288
ENSECAT00000007231	ENSG00000168275	COA6	cytochrome c oxidase assembly factor 6 homolog (S. cerevisiae) [Source:HGNC Symbol;Acc:18025]	-0.384308	0.234759	0.561109	0.117066	0.69209	0.876522	0.531121	0.242346	0.575399	-0.280359	0.298925	0.667932	-0.893628	0.0289556	0.131046	0.644727	0.0921928	0.282309	0.629505	0.298856	0.551435	-0.182821	0.664746	0.992479	-0.165997	0.767498	0.885734	0.509356	0.313055	0.555259	0.870232	0.117654	0.302518	-0.349681	0.43393	0.753353
ENSECAT00000007303	ENSG00000183780	SLC35F3	solute carrier family 35, member F3 [Source:HGNC Symbol;Acc:23616]	NA	NA	NA	NA	NA	NA	NA	NA	NA	NA	NA	NA	NA	NA	NA	NA	NA	NA	-0.107173	0.747149	0.845113	0.121505	0.519267	0.992479	-4.76249	3.86175e-10	2.62523e-08	0.36321	0.545335	0.759792	4.70461	9.87334e-10	2.6716e-08	-3.22072	1.39624e-05	0.000217755
ENSECAT00000004838	---	---	---	NA	NA	NA	NA	NA	NA	NA	NA	NA	NA	NA	NA	NA	NA	NA	NA	NA	NA	-0.107173	0.747149	0.845113	0.0316291	0.752357	0.992479	NA	NA	NA	-0.0115931	0.979919	0.989347	-0.130818	0.71347	0.86802	0.143366	0.670568	0.847462
ENSECAT00000004869	---	---	---	0.0922266	0.695502	0.866604	-0.0880299	0.676438	0.876522	0.0510551	0.807465	0.924087	NA	NA	NA	NA	NA	NA	NA	NA	NA	0.129141	0.721702	0.845113	-0.0445245	0.686854	0.992479	-0.0811109	0.878308	0.948399	NA	NA	NA	0.235658	0.630902	0.832363	-0.258271	0.553896	0.844998
ENSECAT00000009459	---	---	---	NA	NA	NA	NA	NA	NA	NA	NA	NA	NA	NA	NA	NA	NA	NA	NA	NA	NA	NA	NA	NA	0.117467	0.5387	0.992479	-2.16122	0.0101341	0.0716646	0.364465	0.498276	0.721135	2.38096	0.00813703	0.0413527	-2.04512	0.0086212	0.0555618
ENSECAT00000009468	ENSG00000135750	KCNK1	potassium channel, subfamily K, member 1 [Source:HGNC Symbol;Acc:6272]	0.666116	0.0262224	0.11944	0.633694	0.0164912	0.103269	-0.579607	0.0728349	0.25991	1.30672	1.67395e-10	6.73727e-09	1.27316	2.5129e-06	4.42669e-05	0.0261398	0.90159	0.967563	4.177	5.07334e-34	6.54682e-31	-0.636499	0.0199336	0.620184	0.57777	0.143591	0.433312	3.52798	1.00104e-22	3.07819e-20	3.5438	3.89702e-14	1.97055e-12	-0.0506369	0.897766	0.962186
ENSECAT00000004885	---	---	---	NA	NA	NA	NA	NA	NA	NA	NA	NA	NA	NA	NA	NA	NA	NA	NA	NA	NA	NA	NA	NA	NA	NA	NA	NA	NA	NA	NA	NA	NA	NA	NA	NA	NA	NA	NA
ENSECAT00000004944	---	---	---	NA	NA	NA	NA	NA	NA	NA	NA	NA	NA	NA	NA	NA	NA	NA	NA	NA	NA	-0.51029	0.427839	0.670236	0.0316291	0.752357	0.992479	-0.0970366	0.752847	0.878513	-0.426225	0.484844	0.711396	-0.508951	0.480264	0.738444	0.00529033	0.991163	0.999353
ENSECAT00000009633	ENSG00000143674	---	Mitogen-activated protein kinase kinase kinase MLK4 [Source:UniProtKB/Swiss-Prot;Acc:Q5TCX8]	-2.58218	1.07307e-12	5.0992e-11	2.13464	2.05931e-08	7.09135e-07	-2.87677	2.22632e-09	6.88393e-08	-0.407115	0.124239	0.403353	0.342771	0.306925	0.662918	-0.748193	0.041708	0.155752	-0.492018	0.115912	0.303922	0.257336	0.343501	0.992479	-0.306498	0.371783	0.716359	-0.133895	0.599482	0.785117	-0.137592	0.634473	0.835203	0.0153115	0.952839	0.994707
ENSECAT00000010227	ENSG00000135749	PCNXL2	pecanex-like 2 (Drosophila) [Source:HGNC Symbol;Acc:8736]	-2.32221	0.000491029	0.00456553	3.13278	2.36491e-07	6.68231e-06	-0.674999	0.24292	0.576176	0.746375	0.119446	0.392375	-0.806493	0.238707	0.57919	1.57177	0.0164102	0.0752034	1.63325	0.0515979	0.173555	-0.617763	0.179473	0.992479	-0.755679	0.269742	0.610972	0.629571	0.423243	0.664964	2.83127	6.12193e-05	0.000645943	-1.99147	0.00104814	0.00968898
ENSECAT00000015175	ENSG00000135749	PCNXL2	pecanex-like 2 (Drosophila) [Source:HGNC Symbol;Acc:8736]	0.0922266	0.695502	0.866604	0.117854	0.736621	0.899322	0.0510551	0.807465	0.924087	0.150179	0.546365	0.861937	NA	NA	NA	0.109561	0.682257	0.915816	2.17825	0.0145366	0.0679638	-0.841846	0.0533619	0.878716	0.407143	0.591412	0.85905	0.479387	0.419003	0.661834	2.00441	0.0260498	0.102188	-1.33373	0.0845452	0.301486
ENSECAT00000025059	ENSG00000135778	NTPCR	nucleoside-triphosphatase, cancer-related [Source:HGNC Symbol;Acc:28204]	0.146917	0.526365	0.849675	-0.0278645	0.899364	0.973729	0.358454	0.10123	0.326496	0.104789	0.656141	0.866759	-0.211961	0.39903	0.756113	0.333286	0.160638	0.417648	0.867791	0.0236187	0.0979925	-0.0468073	0.868743	0.99421	0.199101	0.586092	0.857482	0.903812	0.00544267	0.030316	0.731914	0.0659173	0.203081	0.205013	0.497886	0.806245
ENSECAT00000007772	ENSG00000212916	MAP10	microtubule-associated protein 10 [Source:HGNC Symbol;Acc:29265]	-0.0689296	0.848259	0.945513	-0.547884	0.141202	0.463453	0.894956	0.0447036	0.180893	-0.648979	0.0249742	0.1319	-1.02862	0.00298973	0.0217398	0.380435	0.305761	0.638306	-0.260977	0.678576	0.832104	0.476292	0.273131	0.992479	-0.882816	0.0991868	0.347976	0.399784	0.501795	0.723182	0.639746	0.28527	0.536484	-0.22152	0.67014	0.847462
ENSECAT00000007791	---	---	---	0.310926	0.449942	0.788685	0.422577	0.473345	0.847568	-0.381743	0.569469	0.895139	0.594979	0.183345	0.511777	0.424726	0.340797	0.701647	-0.0522676	0.934843	0.976838	-2.28716	0.00955969	0.0493466	0.233894	0.432061	0.992479	-1.4695	0.078958	0.300278	-1.27254	0.108941	0.280262	-0.545013	0.519371	0.763949	-0.715457	0.365079	0.698864
ENSECAT00000004974	---	---	---	NA	NA	NA	0.475532	0.281644	0.685203	-0.0653497	0.757592	0.924087	0.368731	0.319254	0.688809	0.0556964	0.754302	0.89979	0.217357	0.648017	0.915816	NA	NA	NA	NA	NA	NA	NA	NA	NA	NA	NA	NA	NA	NA	NA	NA	NA	NA
ENSECAT00000029461	ENSG00000199767	RNU6-78P	RNA, U6 small nuclear 78, pseudogene [Source:HGNC Symbol;Acc:42568]	NA	NA	NA	NA	NA	NA	NA	NA	NA	NA	NA	NA	NA	NA	NA	NA	NA	NA	NA	NA	NA	NA	NA	NA	NA	NA	NA	NA	NA	NA	NA	NA	NA	NA	NA	NA
ENSECAT00000029310	ENSG00000252269	RNU4ATAC12P	RNA, U4atac small nuclear 12, pseudogene [Source:HGNC Symbol;Acc:46898]	NA	NA	NA	NA	NA	NA	NA	NA	NA	NA	NA	NA	NA	NA	NA	NA	NA	NA	NA	NA	NA	NA	NA	NA	NA	NA	NA	NA	NA	NA	NA	NA	NA	NA	NA	NA
ENSECAT00000008661	ENSG00000116991	SIPA1L2	signal-induced proliferation-associated 1 like 2 [Source:HGNC Symbol;Acc:23800]	1.47726	NA	NA	-0.402064	NA	NA	-0.248335	0.687061	0.924087	1.2423	0.000288847	0.0034558	2.04071	9.54833e-07	1.81299e-05	-0.799374	0.0320505	0.127038	-0.741493	0.0911823	0.257957	0.0493938	0.891851	0.99421	-0.584167	0.271394	0.613658	-0.615164	0.0966413	0.257653	-0.053486	0.91913	0.964613	-0.501585	0.309895	0.646085
ENSECAT00000021943	---	---	---	0.356098	0.521835	0.845403	0.392092	0.528012	0.876522	-0.360095	0.611225	0.912764	0.716656	0.174748	0.497664	0.53563	0.335696	0.698148	0.0770641	0.907832	0.969414	-3.40639	1.87811e-05	0.000322303	0.419926	0.310344	0.992479	-1.62695	0.0514473	0.226959	-2.58954	6.50543e-05	0.000814054	-1.5386	0.035707	0.129951	-0.951696	0.191673	0.501092
ENSECAT00000003173	---	---	---	-0.136105	0.617635	0.863299	NA	NA	NA	NA	NA	NA	-0.110398	0.594944	0.861937	-0.0626293	0.761565	0.89979	NA	NA	NA	NA	NA	NA	NA	NA	NA	-0.107373	0.739589	0.878513	NA	NA	NA	0.13731	0.723292	0.86802	-0.156293	0.655488	0.847462
ENSECAT00000028489	ENSG00000207112	SNORA25	small nucleolar RNA, H/ACA box 25 [Source:HGNC Symbol;Acc:32615]	NA	NA	NA	NA	NA	NA	NA	NA	NA	NA	NA	NA	NA	NA	NA	NA	NA	NA	NA	NA	NA	NA	NA	NA	NA	NA	NA	NA	NA	NA	NA	NA	NA	NA	NA	NA
ENSECAT00000025502	---	---	---	0.29895	0.653104	0.866604	0.244016	0.65943	0.876522	-0.579514	0.422547	0.779622	0.498587	0.372082	0.73905	0.601504	0.376244	0.738622	-0.454846	0.441257	0.782344	-3.77672	6.06875e-12	5.81201e-10	1.28307	0.00472959	0.293979	-2.32087	0.000625052	0.00806963	-1.93387	5.09348e-07	1.25152e-05	-1.25143	0.0109365	0.0525543	-0.630494	0.2203	0.540395
ENSECAT00000001857	ENSG00000162946	DISC1	disrupted in schizophrenia 1 [Source:HGNC Symbol;Acc:2888]	-1.41639	0.0310322	0.136248	1.38891	0.0224598	0.128542	-1.69198	0.0251221	0.116073	-0.0866767	0.872906	0.952761	0.348914	0.604985	0.89979	-0.477273	0.460466	0.799702	-2.15381	2.68453e-06	6.00536e-05	0.782394	0.0208581	0.633126	0.128499	0.77167	0.887555	-1.20731	0.00262534	0.0169851	-2.25802	2.74277e-07	4.91219e-06	1.06198	0.00299689	0.0236706
ENSECAT00000014399	ENSG00000270106	TSNAX-DISC1	TSNAX-DISC1 readthrough (NMD candidate) [Source:HGNC Symbol;Acc:49177]	0.159856	0.278202	0.620179	-0.0637901	0.67199	0.876522	0.48569	0.00826075	0.0482844	0.082523	0.41001	0.774213	-0.349184	0.00567701	0.0363337	0.442579	0.00125848	0.00894896	0.152316	0.677617	0.831251	0.192711	0.56501	0.992479	0.247172	0.510818	0.820141	0.473543	0.0230377	0.0910449	-0.044062	0.818421	0.907087	0.529428	0.0145385	0.0844505
ENSECAT00000023145	ENSG00000135766	EGLN1	egl-9 family hypoxia-inducible factor 1 [Source:HGNC Symbol;Acc:1232]	-0.940758	7.17821e-12	3.13025e-10	0.777606	6.09511e-08	1.9e-06	-0.397489	0.0137064	0.0721865	-0.174496	0.115905	0.385641	-0.552601	6.49812e-06	0.000104027	0.39084	0.00319753	0.0197662	0.404416	0.127762	0.324907	-0.146568	0.517314	0.992479	-0.3789	0.133884	0.415624	0.337587	0.158078	0.361352	0.838284	0.00148478	0.0103481	-0.48823	0.0324782	0.155889
ENSECAT00000025671	ENSG00000010072	SPRTN	SprT-like N-terminal domain [Source:HGNC Symbol;Acc:25356]	-0.0577253	0.796782	0.921706	-0.196092	0.380622	0.778639	-0.442822	0.160433	0.448612	-0.271158	0.0901931	0.327461	0.363616	0.169297	0.467105	-0.615153	0.0207746	0.0905211	-0.189124	0.432745	0.675224	0.0701833	0.77289	0.993786	-0.264231	0.32165	0.671491	-0.0308608	0.885134	0.9332	0.12223	0.544055	0.780891	-0.13974	0.525795	0.824653
ENSECAT00000003253	ENSG00000116903	EXOC8	exocyst complex component 8 [Source:HGNC Symbol;Acc:24659]	0.158363	0.27576	0.616259	-0.151651	0.212592	0.590826	0.112959	0.590586	0.902746	-0.00660207	0.955198	0.980961	0.0374116	0.850537	0.941114	-0.0195875	0.913052	0.972445	0.305918	0.276551	0.525291	0.375009	0.0663143	0.94973	0.858843	0.000365527	0.00510359	0.787058	0.000752546	0.00621474	-0.499108	0.0593247	0.188285	1.30823	3.42605e-14	2.16319e-12
ENSECAT00000005000	---	---	---	NA	NA	NA	0.71558	0.164224	0.508033	-0.127313	0.661788	0.924087	0.523136	0.223654	0.573901	0.108313	0.658144	0.89979	0.108994	0.847984	0.944103	-0.527366	0.417956	0.661687	0.11334	0.546632	0.992479	-0.709782	0.307502	0.657091	-0.561008	0.438912	0.679978	-0.123325	0.885443	0.944155	-0.611356	0.426671	0.748303
ENSECAT00000007086	ENSG00000116906	GNPAT	glyceronephosphate O-acyltransferase [Source:HGNC Symbol;Acc:4416]	0.562551	6.51938e-05	0.00078276	-0.489056	0.00136722	0.014364	0.588074	0.000281144	0.00287083	0.057304	0.66959	0.866759	-0.030066	0.826629	0.929092	0.100804	0.508745	0.844222	0.325078	0.199204	0.429624	-0.347866	0.116787	0.992479	0.541373	0.0549948	0.236618	0.049716	0.788705	0.877412	-0.172452	0.448868	0.708022	0.233787	0.253735	0.585926
ENSECAT00000026756	ENSG00000143633	C1orf131	chromosome 1 open reading frame 131 [Source:HGNC Symbol;Acc:25332]	1.02826	0.110544	0.343082	-0.286652	0.584478	0.876522	0.406255	0.550898	0.880304	0.721439	0.19457	0.530128	0.458489	0.501132	0.841795	0.115591	0.8507	0.945331	0.0786685	0.928476	0.960995	0.242971	0.541406	0.992479	-0.82417	0.26967	0.610941	0.475573	0.53653	0.752084	0.866874	0.322519	0.578057	-0.0940083	0.902745	0.964965
ENSECAT00000026757	ENSG00000143633	C1orf131	chromosome 1 open reading frame 131 [Source:HGNC Symbol;Acc:25332]	0.451335	0.0525081	0.200737	-0.525389	0.00759401	0.0571505	0.239143	0.357775	0.716969	-0.0841839	0.664438	0.866759	0.209159	0.418187	0.773451	-0.27344	0.2027	0.488353	0.240923	0.684689	0.83652	-0.250795	0.55436	0.992479	-0.0847999	0.881187	0.949908	0.00106919	0.997816	0.998979	0.394932	0.424453	0.685938	-0.362527	0.35767	0.69111
ENSECAT00000007559	ENSG00000119283	TRIM67	tripartite motif containing 67 [Source:HGNC Symbol;Acc:31859]	0.152685	0.606729	0.863299	-0.143501	0.587787	0.876522	0.0885647	0.74443	0.924087	NA	NA	NA	NA	NA	NA	NA	NA	NA	NA	NA	NA	NA	NA	NA	-0.866666	0.237275	0.572161	NA	NA	NA	1.00841	0.217381	0.452643	-1.12388	0.119854	0.375725
ENSECAT00000005012	---	---	---	0.0762185	0.892155	0.958905	0.299957	0.585511	0.876522	-0.230612	0.737961	0.924087	0.327804	0.536314	0.861937	0.27161	0.678227	0.89979	0.0676164	0.917119	0.973265	-2.75395	9.88615e-07	2.56177e-05	0.568672	0.208525	0.992479	-1.08776	0.137872	0.423441	-1.92116	1.91842e-05	0.000295827	-1.44259	0.0237217	0.0954226	-0.361265	0.569471	0.847462
ENSECAT00000017306	ENSG00000182118	FAM89A	family with sequence similarity 89, member A [Source:HGNC Symbol;Acc:25057]	0.0744221	0.873289	0.954133	0.450289	0.298253	0.703108	-1.1356	0.0245273	0.113854	0.492781	0.249477	0.609079	1.17607	0.0172082	0.0882687	-0.671006	0.148756	0.397333	-0.0773754	0.926553	0.959949	0.562116	0.224748	0.992479	-1.58453	0.0181609	0.110717	0.984816	0.147957	0.34548	1.68059	0.00270131	0.0171612	-0.551176	0.3073	0.643701
ENSECAT00000017385	ENSG00000173409	ARV1	ARV1 homolog (S. cerevisiae) [Source:HGNC Symbol;Acc:29561]	-0.0731375	0.712242	0.872205	0.257628	0.138125	0.457101	0.263361	0.220454	0.54371	0.170527	0.271805	0.638735	-0.333129	0.0888668	0.302617	0.517434	0.00159839	0.0109634	1.23418	0.00123519	0.0100194	-0.12588	0.666681	0.992479	-0.04926	0.88616	0.952299	1.19584	5.20678e-06	9.52527e-05	1.35419	1.29878e-05	0.000159705	-0.136483	0.498897	0.807139
ENSECAT00000020889	ENSG00000143643	TTC13	tetratricopeptide repeat domain 13 [Source:HGNC Symbol;Acc:26204]	0.199743	0.570025	0.863299	0.331282	0.174676	0.527458	0.309235	0.494112	0.836535	0.501332	0.117328	0.388406	-0.14804	0.773601	0.906621	0.601218	0.133371	0.368231	-0.295872	0.566297	0.772534	0.284834	0.507677	0.992479	0.966594	0.241052	0.577532	0.159365	0.719281	0.837627	-1.34326	NA	NA	1.29368	NA	NA
ENSECAT00000020934	ENSG00000143643	TTC13	tetratricopeptide repeat domain 13 [Source:HGNC Symbol;Acc:26204]	-0.285167	0.285491	0.629563	0.395328	0.053107	0.242596	-0.572246	0.0412332	0.170013	0.0909277	0.690975	0.866759	0.274683	0.35019	0.711293	-0.198977	0.370157	0.710657	-1.04726	0.0137506	0.0651987	0.136122	0.700711	0.992479	0.263867	0.540983	0.832129	-0.827081	0.00162425	0.0115442	-1.32081	9.00097e-06	0.000115718	0.494674	0.0673117	0.258289
ENSECAT00000013578	---	---	---	NA	NA	NA	0.085883	0.682086	0.876522	NA	NA	NA	0.0712352	0.687117	0.866759	NA	NA	NA	0.048543	0.790627	0.915816	NA	NA	NA	NA	NA	NA	NA	NA	NA	NA	NA	NA	NA	NA	NA	NA	NA	NA
ENSECAT00000005030	---	---	---	0.0901482	0.698981	0.866604	0.0105761	0.973023	0.998292	0.0495522	0.810373	0.924087	0.0785767	0.671494	0.866759	NA	NA	NA	0.0542471	0.778482	0.915816	-1.24131	0.163074	0.380231	-0.128214	0.484756	0.992479	0.00939226	0.989749	0.994474	-2.19169	0.00643775	0.0346317	-1.17524	0.182711	0.404461	-0.724604	0.261393	0.594195
ENSECAT00000003270	---	---	---	NA	NA	NA	NA	NA	NA	NA	NA	NA	NA	NA	NA	NA	NA	NA	NA	NA	NA	NA	NA	NA	NA	NA	NA	NA	NA	NA	NA	NA	NA	NA	NA	NA	NA	NA	NA
ENSECAT00000013626	ENSG00000119280	C1orf198	chromosome 1 open reading frame 198 [Source:HGNC Symbol;Acc:25900]	-1.88082	NA	NA	1.16739	NA	NA	-0.981605	0.0123662	0.0667825	-0.765894	6.96145e-08	1.83568e-06	-0.983563	7.00568e-09	2.02157e-07	0.231423	0.177173	0.446366	0.122586	0.837462	0.905257	-0.100784	0.823167	0.99421	2.18929	0.000111829	0.00184021	0.0487252	0.91628	0.953926	-2.23332	4.93614e-10	1.40567e-08	2.20025	4.32764e-07	9.35381e-06
ENSECAT00000016699	ENSG00000135773	CAPN9	calpain 9 [Source:HGNC Symbol;Acc:1486]	0.490331	0.421466	0.773928	-0.479053	0.413185	0.794276	1.7458	0.0188646	0.0922694	-0.0313623	0.928909	0.969478	-1.62714	0.00577013	0.0368393	1.61482	0.0055712	0.0313537	1.22399	0.130254	0.328593	0.919424	0.0433535	0.812938	0.537997	0.472567	0.786562	2.50999	0.000232086	0.00236267	0.659742	0.435153	0.696344	1.8068	0.00443772	0.0326729
ENSECAT00000003586	---	---	---	NA	NA	NA	NA	NA	NA	NA	NA	NA	NA	NA	NA	NA	NA	NA	NA	NA	NA	-0.226013	0.627539	0.799848	NA	NA	NA	NA	NA	NA	-0.243675	0.5619	0.762795	-0.275809	0.578791	0.798259	NA	NA	NA
ENSECAT00000028382	ENSG00000272351	---	5S ribosomal RNA [Source:RFAM;Acc:RF00001]	NA	NA	NA	NA	NA	NA	NA	NA	NA	NA	NA	NA	NA	NA	NA	NA	NA	NA	NA	NA	NA	NA	NA	NA	NA	NA	NA	NA	NA	NA	NA	NA	NA	NA	NA	NA
ENSECAT00000003700	---	---	---	NA	NA	NA	NA	NA	NA	NA	NA	NA	NA	NA	NA	NA	NA	NA	NA	NA	NA	NA	NA	NA	NA	NA	NA	NA	NA	NA	NA	NA	NA	NA	NA	NA	NA	NA	NA
ENSECAT00000003761	---	---	---	NA	NA	NA	NA	NA	NA	-0.0707193	0.747797	0.924087	NA	NA	NA	0.0601976	0.744591	0.89979	-0.0701692	0.716842	0.915816	NA	NA	NA	NA	NA	NA	-0.0970366	0.752847	0.878513	NA	NA	NA	0.113644	0.749324	0.86802	-0.138641	0.675994	0.847462
ENSECAT00000003845	---	---	---	NA	NA	NA	NA	NA	NA	NA	NA	NA	NA	NA	NA	NA	NA	NA	NA	NA	NA	0.22778	0.625852	0.799848	-0.0516316	0.778789	0.993786	0.15383	0.772747	0.887555	0.114369	0.720733	0.837627	0.113644	0.749324	0.86802	0.0166372	0.972478	0.999353
ENSECAT00000011465	ENSG00000256574	OR13A1	olfactory receptor, family 13, subfamily A, member 1 [Source:HGNC Symbol;Acc:14772]	NA	NA	NA	NA	NA	NA	NA	NA	NA	NA	NA	NA	NA	NA	NA	NA	NA	NA	NA	NA	NA	0.0316291	0.752357	0.992479	-0.0967778	0.753187	0.878513	0.107257	0.729847	0.837627	0.121033	0.74096	0.86802	0.000529307	0.999119	0.999353
ENSECAT00000013785	ENSG00000012779	ALOX5	arachidonate 5-lipoxygenase [Source:HGNC Symbol;Acc:435]	0.0901482	0.698981	0.866604	0.259253	0.57711	0.876522	-0.191521	0.711617	0.924087	0.315841	0.366245	0.735237	0.254665	0.480604	0.823981	0.0458921	0.93369	0.976838	1.76091	0.00648161	0.0366832	-0.63336	0.141298	0.992479	2.42432	0.000770824	0.00957022	1.03059	0.0865049	0.237752	-0.788351	0.328592	0.584541	1.75527	0.0106658	0.0656927
ENSECAT00000002899	ENSG00000165406	MARCH8	membrane-associated ring finger (C3HC4) 8, E3 ubiquitin protein ligase [Source:HGNC Symbol;Acc:23356]	0.594838	0.000113215	0.00127041	-0.207565	0.133115	0.446213	1.15988	8.43654e-11	3.27432e-09	0.372438	0.00993517	0.0655428	-0.562406	0.00235661	0.0179807	0.956243	8.14998e-09	2.07394e-07	0.306099	0.296607	0.548862	-0.263961	0.21097	0.992479	-0.197127	0.583128	0.857427	0.110408	0.671755	0.832781	0.566286	0.146302	0.351228	-0.432925	0.189568	0.497494
ENSECAT00000007871	ENSG00000172671	ZFAND4	zinc finger, AN1-type domain 4 [Source:HGNC Symbol;Acc:23504]	0.32183	0.369128	0.721993	0.0749779	0.822812	0.938649	0.118721	0.822627	0.93174	0.393786	0.118825	0.391212	0.246922	0.568082	0.890023	0.120301	0.756864	0.915816	-0.562646	0.239398	0.480368	0.207625	0.561852	0.992479	-0.184587	0.675774	0.878513	-0.232595	0.520139	0.736166	-0.332093	0.402607	0.663764	0.114097	0.706582	0.865643
ENSECAT00000009935	ENSG00000213121	---	Uncharacterized protein; cDNA FLJ59044, highly similar to LINE-1 reverse transcriptase homolog [Source:UniProtKB/TrEMBL;Acc:B7Z5F2]	0.616115	0.238069	0.566025	-0.207861	0.705585	0.884907	-0.275087	0.701412	0.924087	0.363094	0.324133	0.695136	0.77149	0.16149	0.453115	-0.506117	0.418032	0.761606	-2.91929	8.35897e-05	0.00111214	0.268352	0.521548	0.992479	-1.20353	0.148813	0.440902	-1.88763	0.00913239	0.0452079	-1.10857	0.166465	0.382379	-0.639566	0.415692	0.737315
ENSECAT00000012347	ENSG00000172661	FAM21C	family with sequence similarity 21, member C [Source:HGNC Symbol;Acc:23414]	1.02943	3.74677e-05	0.000479597	-0.363716	0.174068	0.526403	0.82183	NA	NA	0.624038	0.0325185	0.160304	0.136689	NA	NA	0.460892	NA	NA	0.390653	0.375128	0.623773	0.117476	0.719681	0.992479	1.60107	0.00131514	0.0148519	0.620685	0.0884958	0.241699	-1.15426	0.0276195	0.106784	1.77985	7.96025e-05	0.00102955
ENSECAT00000012351	ENSG00000172661	FAM21C	family with sequence similarity 21, member C [Source:HGNC Symbol;Acc:23414]	0.38997	0.00297133	0.0208793	-0.288036	0.0908978	0.348325	0.598344	NA	NA	0.0838882	0.600099	0.863415	-0.361707	NA	NA	0.402	NA	NA	-0.708336	0.014675	0.0684723	0.15174	0.530877	0.992479	-0.619443	0.0889881	0.324368	-0.484618	0.0144665	0.064388	-0.0164252	0.961098	0.98633	-0.435151	0.147003	0.427907
ENSECAT00000023849	ENSG00000138294	MSMB	microseminoprotein, beta- [Source:HGNC Symbol;Acc:7372]	NA	NA	NA	NA	NA	NA	NA	NA	NA	NA	NA	NA	NA	NA	NA	NA	NA	NA	NA	NA	NA	NA	NA	NA	-0.0970366	0.752847	0.878513	NA	NA	NA	0.113644	0.749324	0.86802	-0.138641	0.675994	0.847462
ENSECAT00000006673	ENSG00000138293	NCOA4	nuclear receptor coactivator 4 [Source:HGNC Symbol;Acc:7671]	-0.0105142	0.936313	0.972508	-0.127054	0.266419	0.668697	0.422334	0.0207353	0.0995627	-0.151236	0.0758558	0.29034	-0.441274	0.00373421	0.0260241	0.309057	0.0301585	0.121202	0.0366475	0.886786	0.934687	-0.13341	0.426716	0.992479	1.57552	1.43466e-12	1.51767e-10	-0.0165381	0.944001	0.972607	-1.48839	2.79451e-09	7.04848e-08	1.49605	1.96423e-18	1.94994e-16
ENSECAT00000016727	ENSG00000138297	TIMM23	translocase of inner mitochondrial membrane 23 homolog (yeast) [Source:HGNC Symbol;Acc:17312]	0.128204	0.441967	0.786544	0.112884	0.469966	0.845113	0.568585	0.00435053	0.0287581	0.229761	0.0413686	0.191932	-0.451563	0.00276838	0.0204477	0.699262	1.01686e-06	1.68997e-05	0.757186	0.19127	0.420053	-0.654413	0.0562138	0.89214	0.687786	0.104655	0.359675	0.150847	0.769952	0.863297	0.168496	0.763714	0.876344	0.0122055	0.96889	0.999353
ENSECAT00000027628	ENSG00000223182	---	Small nucleolar RNA SNORA74 [Source:RFAM;Acc:RF00090]	-0.723395	0.24572	0.576978	0.20662	0.719887	0.892103	-1.61803	0.0131003	0.0697206	-0.500429	0.354551	0.724135	0.748694	0.234082	0.572541	-1.38402	0.0174757	0.0791019	-1.47671	0.082093	0.240827	0.117994	0.7782	0.993786	-0.460197	0.58391	0.857472	-1.35586	0.0557301	0.173621	-1.01835	0.204064	0.435574	-0.26093	0.730246	0.878395
ENSECAT00000023662	ENSG00000227345	PARG	poly (ADP-ribose) glycohydrolase [Source:HGNC Symbol;Acc:8605]	-0.166644	0.261302	0.598355	0.0174917	0.899996	0.973977	0.39132	0.0601698	0.225345	-0.163652	0.0749735	0.288703	-0.552235	0.00120681	0.0103442	0.404778	0.0117144	0.0573503	-0.110686	0.681276	0.833526	-0.248575	0.349208	0.992479	0.308723	0.277053	0.621019	-0.294436	0.109754	0.281556	-0.37982	0.0274403	0.106285	0.0950506	0.599511	0.847462
ENSECAT00000006659	ENSG00000197444	OGDHL	oxoglutarate dehydrogenase-like [Source:HGNC Symbol;Acc:25590]	1.26955	0.0227944	0.107103	-0.959589	0.0453305	0.215961	0.749942	0.238104	0.569629	0.310033	0.560331	0.861937	0.388303	0.563611	0.886423	-0.13249	0.832323	0.934311	-0.238356	0.788644	0.873926	-0.188452	0.58367	0.992479	0.0857248	0.916909	0.96528	-0.691076	0.385806	0.630152	-0.347353	0.699606	0.86802	-0.351981	0.647782	0.847462
ENSECAT00000022669	ENSG00000178645	C10orf53	chromosome 10 open reading frame 53 [Source:HGNC Symbol;Acc:27421]	NA	NA	NA	NA	NA	NA	NA	NA	NA	NA	NA	NA	NA	NA	NA	NA	NA	NA	NA	NA	NA	NA	NA	NA	NA	NA	NA	NA	NA	NA	NA	NA	NA	NA	NA	NA
ENSECAT00000023319	ENSG00000070748	CHAT	choline O-acetyltransferase [Source:HGNC Symbol;Acc:1912]	NA	NA	NA	NA	NA	NA	NA	NA	NA	NA	NA	NA	NA	NA	NA	NA	NA	NA	NA	NA	NA	NA	NA	NA	NA	NA	NA	NA	NA	NA	NA	NA	NA	NA	NA	NA
ENSECAT00000003892	ENSG00000187714	SLC18A3	solute carrier family 18 (vesicular acetylcholine transporter), member 3 [Source:HGNC Symbol;Acc:10936]	NA	NA	NA	NA	NA	NA	NA	NA	NA	NA	NA	NA	NA	NA	NA	NA	NA	NA	NA	NA	NA	NA	NA	NA	NA	NA	NA	NA	NA	NA	NA	NA	NA	NA	NA	NA
ENSECAT00000014986	ENSG00000225830	ERCC6	excision repair cross-complementing rodent repair deficiency, complementation group 6 [Source:HGNC Symbol;Acc:3438]	-0.200792	0.196514	0.504592	0.0901688	0.466212	0.841886	0.23589	0.202694	0.517086	-0.12467	0.333578	0.703603	-0.434797	0.0151608	0.0799442	0.324518	0.026282	0.108861	-1.27798	4.1293e-05	0.0006223	0.149988	0.557211	0.992479	-0.419709	0.189834	0.507975	-1.03817	0.000178442	0.00190174	-0.81689	0.00751743	0.0388401	-0.218771	0.427786	0.748581
ENSECAT00000024616	ENSG00000165606	DRGX	dorsal root ganglia homeobox [Source:HGNC Symbol;Acc:21536]	NA	NA	NA	NA	NA	NA	NA	NA	NA	NA	NA	NA	NA	NA	NA	NA	NA	NA	1.05504	0.190798	0.419196	-0.260596	0.389463	0.992479	1.1293	0.135059	0.417771	0.184814	0.64074	0.813239	NA	NA	NA	0.240432	0.570204	0.847462
ENSECAT00000003932	ENSG00000177354	C10orf71	chromosome 10 open reading frame 71 [Source:HGNC Symbol;Acc:26973]	-0.571546	0.338329	0.688751	0.090609	0.789747	0.926917	-0.0166796	0.960303	0.985322	-0.252778	0.590171	0.861937	-0.353687	0.531198	0.860717	0.0511971	0.876018	0.957112	1.03131	0.231204	0.471112	-0.388337	0.236813	0.992479	1.27383	0.115566	0.381733	-0.0216982	0.967953	0.9866	-0.130517	0.831926	0.913501	0.105335	0.84015	0.932624
ENSECAT00000003954	ENSG00000177354	C10orf71	chromosome 10 open reading frame 71 [Source:HGNC Symbol;Acc:26973]	-1.02609	0.110058	0.342043	0.762883	0.188741	0.552371	-0.0958519	0.803219	0.924087	-0.209714	0.707975	0.873764	-0.463125	0.455238	0.810544	0.328272	0.585373	0.88699	1.32286	0.119459	0.310093	-0.546196	0.231284	0.992479	2.62776	0.00129958	0.0147163	0.388684	0.627215	0.806031	-1.11562	0.213293	0.447163	1.65279	0.0357318	0.16694
ENSECAT00000025810	ENSG00000172538	FAM170B	family with sequence similarity 170, member B [Source:HGNC Symbol;Acc:19736]	NA	NA	NA	NA	NA	NA	NA	NA	NA	NA	NA	NA	NA	NA	NA	NA	NA	NA	-0.399522	0.565375	0.771529	0.0856763	0.736197	0.992479	0.13348	0.690954	0.878513	-0.284741	0.687319	0.832781	-0.566203	0.391452	0.653099	0.629691	0.30844	0.644527
ENSECAT00000025981	ENSG00000165633	VSTM4	V-set and transmembrane domain containing 4 [Source:HGNC Symbol;Acc:26470]	-0.246116	0.508111	0.83786	0.909035	0.00280088	0.0260741	-1.02436	0.0141512	0.0738635	0.656955	0.00704382	0.0503997	0.788726	0.0318955	0.141305	-0.165037	0.552004	0.876269	-0.0910064	0.807996	0.885844	0.0695351	0.818826	0.99421	-0.0274512	0.949208	0.97501	0.0532011	0.849566	0.910202	0.011044	0.978798	0.991291	0.0665559	0.853373	0.938319
ENSECAT00000003528	ENSG00000128815	WDFY4	WDFY family member 4 [Source:HGNC Symbol;Acc:29323]	0.33008	0.433302	0.777733	1.72076	0.00535807	0.0435813	0.0966786	0.850434	0.944242	1.70414	0.0022825	0.0200472	0.0556964	0.754302	0.89979	1.47712	0.0286282	0.116422	-0.529123	0.182489	0.407486	-0.516471	0.140931	0.992479	1.34022	0.0743694	0.289247	-1.07384	8.90496e-05	0.00106238	-1.81	0.0167457	0.0732435	0.896986	0.209317	0.526857
ENSECAT00000004020	ENSG00000165383	LRRC18	leucine rich repeat containing 18 [Source:HGNC Symbol;Acc:23199]	NA	NA	NA	NA	NA	NA	NA	NA	NA	NA	NA	NA	NA	NA	NA	NA	NA	NA	0.718639	0.324586	0.575265	-0.283696	0.271679	0.992479	-0.698164	0.393328	0.73671	NA	NA	NA	1.22491	0.145332	0.349625	-1.21863	0.0944845	0.323334
ENSECAT00000022553	ENSG00000128815	WDFY4	WDFY family member 4 [Source:HGNC Symbol;Acc:29323]	NA	NA	NA	1.36946	0.0225237	0.128788	-0.0653497	0.757592	0.924087	1.04101	0.0460852	0.207622	0.0556964	0.754302	0.89979	0.804915	0.209865	0.500291	-1.06379	0.0186834	0.0822275	-0.378843	0.30625	0.992479	1.34483	0.0632233	0.259812	-1.47842	4.11717e-07	1.04225e-05	-2.30768	0.00100545	0.00737929	0.982488	0.145179	0.42432
ENSECAT00000024990	ENSG00000128805	ARHGAP22	Rho GTPase activating protein 22 [Source:HGNC Symbol;Acc:30320]	0.0922266	0.695502	0.866604	0.143421	0.688583	0.876522	0.0510551	0.807465	0.924087	0.16843	0.520002	0.854534	NA	NA	NA	0.126603	0.657619	0.915816	-0.561092	0.528926	0.752939	0.486617	0.28175	0.992479	0.0726421	0.929986	0.971212	0.278199	0.71778	0.837627	-0.633569	0.48184	0.739562	1.05898	0.163317	0.455845
ENSECAT00000025046	ENSG00000128805	ARHGAP22	Rho GTPase activating protein 22 [Source:HGNC Symbol;Acc:30320]	-0.0624536	0.923979	0.966424	-0.173262	0.77613	0.919468	0.446291	0.529587	0.86373	-0.280914	0.617281	0.866759	-0.599059	0.372496	0.736525	0.401436	0.548938	0.874505	0.988588	0.180765	0.404698	-0.627346	0.179816	0.992479	3.44521	2.12814e-05	0.000435157	0.119416	0.812296	0.888503	-3.42684	1.27966e-05	0.000157629	3.3719	1.45342e-06	2.82232e-05
ENSECAT00000007873	---	---	---	-0.159158	0.586904	0.863299	NA	NA	NA	NA	NA	NA	-0.128418	0.564453	0.861937	-0.0748472	0.738991	0.89979	NA	NA	NA	-0.335349	0.541619	0.754724	NA	NA	NA	-0.439162	0.46075	0.781351	-0.34717	0.476879	0.704702	-0.0258495	0.974327	0.989862	-0.619579	0.31356	0.648291
ENSECAT00000008865	ENSG00000107643	MAPK8	mitogen-activated protein kinase 8 [Source:HGNC Symbol;Acc:6881]	-0.0206772	0.902924	0.959018	-0.10025	0.525718	0.876522	0.0481817	0.801522	0.924087	-0.134974	0.227712	0.579404	-0.065322	0.653205	0.89979	-0.0548537	0.671437	0.915816	-0.290365	0.462154	0.701162	0.216088	0.525077	0.992479	-0.242437	0.57764	0.854189	0.0410807	0.819015	0.892393	0.00101221	0.997445	0.998717	0.0536641	0.852206	0.937944
ENSECAT00000022949	---	---	---	0.0922266	0.695502	0.866604	-0.0880299	0.676438	0.876522	0.0510551	0.807465	0.924087	NA	NA	NA	NA	NA	NA	NA	NA	NA	0.131066	0.719565	0.845113	-0.0445961	0.686609	0.992479	0.1309	0.69402	0.878513	NA	NA	NA	NA	NA	NA	NA	NA	NA
ENSECAT00000023105	ENSG00000170324	FRMPD2	FERM and PDZ domain containing 2 [Source:HGNC Symbol;Acc:28572]	NA	NA	NA	0.931681	0.0922187	0.350934	NA	NA	NA	0.694394	0.139273	0.433542	NA	NA	NA	0.678287	0.229739	0.532129	NA	NA	NA	NA	NA	NA	-0.428912	0.467542	0.783632	NA	NA	NA	0.516989	0.446719	0.706411	-0.609738	0.318815	0.651067
ENSECAT00000007546	ENSG00000170324	FRMPD2	FERM and PDZ domain containing 2 [Source:HGNC Symbol;Acc:28572]	NA	NA	NA	NA	NA	NA	NA	NA	NA	NA	NA	NA	NA	NA	NA	NA	NA	NA	NA	NA	NA	NA	NA	NA	-0.0970366	0.752847	0.878513	NA	NA	NA	0.113644	0.749324	0.86802	-0.138641	0.675994	0.847462
ENSECAT00000009823	---	---	---	0.282533	0.668982	0.866604	0.119733	0.847175	0.948077	-0.406578	0.593171	0.90425	0.482509	0.386919	0.748392	0.702786	0.304478	0.660204	-0.271811	0.676426	0.915816	-2.88704	7.5071e-07	2.01827e-05	0.461628	0.305453	0.992479	-1.37798	0.0475882	0.215576	-2.2562	4.53298e-07	1.13651e-05	-1.27653	0.0307817	0.116355	-0.876041	0.132896	0.400899
ENSECAT00000009917	ENSG00000107623	GDF10	growth differentiation factor 10 [Source:HGNC Symbol;Acc:4215]	-0.222058	0.514114	0.83786	NA	NA	NA	-1.03783	0.115637	0.358328	-0.179648	0.490422	0.829059	0.508428	0.379793	0.741798	-0.959076	0.0941007	0.28696	1.48816	0.0217899	0.0921711	-0.0788574	NA	NA	-0.727904	0.210257	0.53794	1.44888	0.00898169	0.0446602	2.44815	1.22796e-07	2.32293e-06	-0.849633	0.0799419	0.290429
ENSECAT00000013073	ENSG00000128802	GDF2	growth differentiation factor 2 [Source:HGNC Symbol;Acc:4217]	NA	NA	NA	NA	NA	NA	NA	NA	NA	NA	NA	NA	NA	NA	NA	NA	NA	NA	NA	NA	NA	NA	NA	NA	NA	NA	NA	NA	NA	NA	NA	NA	NA	NA	NA	NA
ENSECAT00000014572	ENSG00000107618	RBP3	retinol binding protein 3, interstitial [Source:HGNC Symbol;Acc:9921]	NA	NA	NA	NA	NA	NA	NA	NA	NA	NA	NA	NA	NA	NA	NA	NA	NA	NA	NA	NA	NA	NA	NA	NA	NA	NA	NA	NA	NA	NA	NA	NA	NA	NA	NA	NA
ENSECAT00000004053	ENSG00000165388	ZNF488	zinc finger protein 488 [Source:HGNC Symbol;Acc:23535]	NA	NA	NA	NA	NA	NA	-0.0707193	0.747797	0.924087	NA	NA	NA	0.0601976	0.744591	0.89979	-0.0701692	0.716842	0.915816	0.129141	0.721702	0.845113	-0.0109404	0.946464	0.99421	-1.89643	0.0239615	0.135041	0.114369	0.720733	0.837627	2.41709	0.00720222	0.0375107	-2.24492	0.00428787	0.0318056
ENSECAT00000017966	---	---	---	0.0922266	0.695502	0.866604	-0.0880299	0.676438	0.876522	0.0510551	0.807465	0.924087	NA	NA	NA	NA	NA	NA	NA	NA	NA	-0.335349	0.541619	0.754724	0.0337714	0.744181	0.992479	-0.0967778	0.753187	0.878513	-0.222828	0.6895	0.832781	-0.268758	0.682841	0.863053	0.0118727	0.980427	0.999353
ENSECAT00000018380	ENSG00000198250	ANTXRL	anthrax toxin receptor-like [Source:HGNC Symbol;Acc:27277]	NA	NA	NA	NA	NA	NA	NA	NA	NA	NA	NA	NA	NA	NA	NA	NA	NA	NA	NA	NA	NA	NA	NA	NA	NA	NA	NA	NA	NA	NA	NA	NA	NA	NA	NA	NA
ENSECAT00000021769	ENSG00000150165	ANXA8L1	annexin A8-like 1 [Source:HGNC Symbol;Acc:23334]	2.94016	4.1508e-13	2.0708e-11	0.805148	0.0213772	0.124003	-0.966138	0.0161719	0.0820083	3.87141	NA	NA	4.04914	2.84895e-33	8.53097e-31	-0.161958	0.539232	0.867168	4.80922	1.85098e-19	5.918e-17	-0.624275	0.151129	0.992479	-1.05051	0.0585824	0.246985	3.96079	3.83202e-14	3.94717e-12	5.95322	6.7835e-30	1.61485e-27	-1.77374	0.00135726	0.0121061
ENSECAT00000004220	ENSG00000204174	NPY4R	neuropeptide Y receptor Y4 [Source:HGNC Symbol;Acc:9329]	NA	NA	NA	0.0945715	0.666443	0.876522	NA	NA	NA	0.0785767	0.671494	0.866759	NA	NA	NA	0.0542471	0.778482	0.915816	2.70042	0.00101573	0.00855654	0.0837202	0.857814	0.99421	1.82576	0.012651	0.0846971	2.49993	0.00140362	0.010309	0.893199	0.320983	0.576377	1.83653	0.0120377	0.0727008
ENSECAT00000023277	---	---	---	-0.02895	0.960823	0.981589	0.39768	0.425917	0.807271	-0.546194	0.416762	0.773987	0.321123	0.523256	0.857592	0.450489	0.490643	0.832705	-0.20764	0.717982	0.915816	-2.63339	2.87897e-08	1.13316e-06	0.504306	0.260432	0.992479	-1.52221	0.0235126	0.133346	-1.9016	7.28358e-07	1.69234e-05	-0.91516	0.0927826	0.25835	-0.852446	0.140969	0.416333
ENSECAT00000004249	ENSG00000204175	GPRIN2	G protein regulated inducer of neurite outgrowth 2 [Source:HGNC Symbol;Acc:23730]	NA	NA	NA	NA	NA	NA	NA	NA	NA	NA	NA	NA	NA	NA	NA	NA	NA	NA	2.15955	0.0152638	0.0704758	-0.507024	0.24989	0.992479	-0.556355	0.468034	0.783672	1.48951	0.0597579	0.182281	3.60115	2.32487e-05	0.000269164	-1.91408	0.00149646	0.0131785
ENSECAT00000023502	ENSG00000204176	SYT15	synaptotagmin XV [Source:HGNC Symbol;Acc:17167]	NA	NA	NA	NA	NA	NA	NA	NA	NA	NA	NA	NA	NA	NA	NA	NA	NA	NA	NA	NA	NA	NA	NA	NA	NA	NA	NA	NA	NA	NA	NA	NA	NA	NA	NA	NA
ENSECAT00000023525	ENSG00000204176	SYT15	synaptotagmin XV [Source:HGNC Symbol;Acc:17167]	NA	NA	NA	NA	NA	NA	NA	NA	NA	NA	NA	NA	NA	NA	NA	NA	NA	NA	-2.20852	0.010932	0.0545339	0.199355	0.58323	0.992479	0.903064	0.205187	0.53018	-1.454	0.0675733	0.198868	-3.65792	3.37351e-05	0.000376182	1.4089	0.0611168	0.24277
ENSECAT00000002010	ENSG00000122376	FAM35A	family with sequence similarity 35, member A [Source:HGNC Symbol;Acc:28773]	-0.144491	0.478646	0.814938	-0.0441469	0.753037	0.90778	0.1161	0.586147	0.900325	-0.200366	0.290561	0.657272	-0.266487	0.291564	0.644602	0.0715624	0.707041	0.915816	-0.399552	0.299083	0.551676	0.101585	0.716159	0.992479	-0.970691	0.00151801	0.0166246	-0.193315	0.540902	0.756185	0.626363	0.0537896	0.175458	-0.82833	2.83408e-05	0.000410361
ENSECAT00000004260	---	---	---	NA	NA	NA	NA	NA	NA	NA	NA	NA	NA	NA	NA	NA	NA	NA	NA	NA	NA	NA	NA	NA	0.0316291	0.752357	0.992479	NA	NA	NA	0.107257	0.729847	0.837627	NA	NA	NA	0.143366	0.670568	0.847462
ENSECAT00000028965	ENSG00000062650	WAPAL	wings apart-like homolog (Drosophila) [Source:HGNC Symbol;Acc:23293]	-0.0127278	0.928927	0.969458	-0.190009	0.0454315	0.216275	-0.102108	0.564516	0.891624	-0.214674	0.0978117	0.345307	0.0838309	0.661903	0.89979	-0.29309	0.0640618	0.21597	-0.287173	0.354766	0.602841	-0.135554	0.604895	0.992479	-0.0437368	0.902034	0.959159	-0.361353	0.0657731	0.195108	-0.193756	0.541671	0.779004	-0.134796	0.614552	0.847462
ENSECAT00000008181	ENSG00000182890	GLUD2	glutamate dehydrogenase 2 [Source:HGNC Symbol;Acc:4336]	0.108938	0.658227	0.866604	-0.362804	0.140183	0.461506	1.14875	2.81615e-05	0.000380648	-0.275325	0.0461769	0.20787	-1.04694	1.88409e-10	7.11048e-09	0.786092	5.62624e-06	7.91466e-05	1.52265	3.36101e-05	0.000522427	-0.545142	0.0268669	0.687512	0.788623	0.00671832	0.0524464	1.03024	0.0043723	0.0253887	0.802695	0.0415777	0.145845	0.2561	0.372912	0.707018
ENSECAT00000028834	ENSG00000188100	FAM25A	family with sequence similarity 25, member A [Source:HGNC Symbol;Acc:23436]	2.58095	4.52461e-05	0.000567072	-2.85255	1.83456e-06	4.44713e-05	2.86155	0.000133031	0.00149356	-0.264061	0.627573	0.866759	-0.479512	0.415563	0.770139	0.304991	0.585347	0.88699	-0.677945	0.359675	0.608191	0.0258713	0.955691	0.994434	0.263357	0.714116	0.878513	-0.560387	0.405948	0.649554	-0.923928	0.208845	0.441949	0.362718	0.568923	0.847462
ENSECAT00000013892	ENSG00000173267	SNCG	synuclein, gamma (breast cancer-specific protein 1) [Source:HGNC Symbol;Acc:11141]	0.478854	0.321067	0.668642	0.632276	0.305065	0.708214	0.343077	0.489693	0.833485	1.00978	0.0497692	0.219782	NA	NA	NA	0.981654	0.112523	0.326007	-4.25774	NA	NA	0.565797	0.204805	0.992479	3.05671	3.17031e-06	8.26832e-05	-3.26744	NA	NA	-6.44519	NA	NA	3.52673	1.54102e-07	3.59962e-06
ENSECAT00000018848	ENSG00000173269	MMRN2	multimerin 2 [Source:HGNC Symbol;Acc:19888]	-0.575487	0.362463	0.714134	-0.440329	0.478833	0.850413	0.0051418	0.994611	0.998446	-0.981827	0.0794476	0.300392	-0.48255	0.474983	0.823981	-0.377308	0.570381	0.884684	-0.461296	0.428543	0.671086	0.175552	0.67834	0.992479	3.23443	2.73649e-06	7.26484e-05	-0.1921	0.668677	0.832781	-3.89089	5.19874e-09	1.25881e-07	3.56688	NA	NA
ENSECAT00000021993	ENSG00000107779	BMPR1A	bone morphogenetic protein receptor, type IA [Source:HGNC Symbol;Acc:1076]	-0.930006	8.56893e-06	0.000128391	0.533981	0.00485839	0.0402637	-0.914111	6.79696e-05	0.000833228	-0.415733	0.000616222	0.0066605	-0.00977016	0.953118	0.985322	-0.401177	0.00249906	0.0160646	0.299354	0.544616	0.755706	-0.0406565	0.910517	0.99421	-0.293262	0.51395	0.821903	0.337997	0.411481	0.655298	0.658588	0.159402	0.371534	-0.301466	0.394949	0.721711
ENSECAT00000029550	ENSG00000252440	---	Small nucleolar RNA U3 [Source:RFAM;Acc:RF00012]	NA	NA	NA	NA	NA	NA	NA	NA	NA	NA	NA	NA	NA	NA	NA	NA	NA	NA	NA	NA	NA	NA	NA	NA	NA	NA	NA	NA	NA	NA	NA	NA	NA	NA	NA	NA
ENSECAT00000026469	ENSG00000122367	LDB3	LIM domain binding 3 [Source:HGNC Symbol;Acc:15710]	-0.597474	0.23513	0.561109	0.321985	0.398384	0.788339	-0.658787	0.250455	0.586611	-0.265993	0.571255	0.861937	0.194021	0.749314	0.89979	-0.479817	0.416128	0.760276	-0.972075	0.206484	0.438967	-0.00757106	0.986924	0.998369	-0.0130933	0.98757	0.99304	-1.01532	0.0930755	0.250187	-0.726273	0.404751	0.666107	-0.0470992	0.952215	0.994405
ENSECAT00000011395	ENSG00000122375	OPN4	opsin 4 [Source:HGNC Symbol;Acc:14449]	NA	NA	NA	NA	NA	NA	-2.62901	0.000550915	0.00514013	NA	NA	NA	2.15274	0.00162634	0.0131971	-2.44819	0.000297639	0.00263415	0.151248	0.798304	0.879752	-0.0778962	0.591408	0.992479	-3.45002	1.18768e-05	0.000263372	-0.120695	0.693028	0.832781	4.02018	1.05086e-06	1.66652e-05	-4.44061	2.17287e-09	6.74722e-08
ENSECAT00000017845	ENSG00000062650	WAPAL	wings apart-like homolog (Drosophila) [Source:HGNC Symbol;Acc:23293]	-0.0121681	0.928086	0.968975	-0.117388	0.19352	0.559863	-0.0502076	0.715536	0.924087	-0.14252	0.228389	0.579404	0.029895	0.849699	0.940814	-0.175195	0.113968	0.329219	-0.464847	0.0441731	0.155121	0.116533	0.585424	0.992479	-0.28906	0.236009	0.570659	-0.260561	0.244671	0.480111	-0.123	0.607326	0.818954	-0.123598	0.573669	0.847462
ENSECAT00000029043	ENSG00000182771	GRID1	glutamate receptor, ionotropic, delta 1 [Source:HGNC Symbol;Acc:4575]	2.59275	9.91559e-05	0.001136	-2.53004	4.80152e-05	0.000810801	2.41201	0.00153181	0.0120909	NA	NA	NA	NA	NA	NA	NA	NA	NA	-0.107173	0.747149	0.845113	NA	NA	NA	-1.08946	0.157725	0.455834	-0.120695	0.693028	0.832781	1.11575	0.201548	0.431595	-1.33892	0.072634	0.27244
ENSECAT00000004289	ENSG00000182771	GRID1	glutamate receptor, ionotropic, delta 1 [Source:HGNC Symbol;Acc:4575]	NA	NA	NA	NA	NA	NA	NA	NA	NA	NA	NA	NA	NA	NA	NA	NA	NA	NA	NA	NA	NA	NA	NA	NA	NA	NA	NA	NA	NA	NA	NA	NA	NA	NA	NA	NA
ENSECAT00000028266	ENSG00000199104	MIR346	microRNA 346 [Source:HGNC Symbol;Acc:31780]	NA	NA	NA	NA	NA	NA	NA	NA	NA	NA	NA	NA	NA	NA	NA	NA	NA	NA	NA	NA	NA	NA	NA	NA	NA	NA	NA	NA	NA	NA	NA	NA	NA	NA	NA	NA
ENSECAT00000022948	ENSG00000182771	GRID1	glutamate receptor, ionotropic, delta 1 [Source:HGNC Symbol;Acc:4575]	1.33722	0.0329795	0.142164	-1.22298	0.0327266	0.169789	1.13183	0.126491	0.381594	NA	NA	NA	0.348718	0.397523	0.756113	-0.402563	0.339839	0.676581	NA	NA	NA	NA	NA	NA	-0.757853	0.284791	0.631467	NA	NA	NA	0.895794	0.260694	0.50781	-1.01319	0.151643	0.435931
ENSECAT00000011480	---	---	---	NA	NA	NA	NA	NA	NA	NA	NA	NA	NA	NA	NA	NA	NA	NA	NA	NA	NA	NA	NA	NA	NA	NA	NA	NA	NA	NA	NA	NA	NA	NA	NA	NA	NA	NA	NA
ENSECAT00000011891	---	---	---	NA	NA	NA	0.0804845	0.69221	0.876522	NA	NA	NA	0.0670416	0.696411	0.866759	NA	NA	NA	0.0453788	0.797659	0.915816	0.170131	0.800274	0.880755	-0.128214	0.484756	0.992479	0.412107	0.450579	0.776789	-0.243675	0.5619	0.762795	-0.275809	0.578791	0.798259	NA	NA	NA
ENSECAT00000013272	---	---	---	NA	NA	NA	NA	NA	NA	NA	NA	NA	NA	NA	NA	NA	NA	NA	NA	NA	NA	-0.368482	0.518035	0.743597	0.0304661	0.756914	0.992479	-0.172867	0.665833	0.878513	-0.301499	0.599179	0.785037	-0.215935	0.751246	0.868955	-0.119193	0.817608	0.924345
ENSECAT00000014974	ENSG00000107771	CCSER2	coiled-coil serine-rich protein 2 [Source:HGNC Symbol;Acc:29197]	-0.0325494	0.844079	0.945513	0.37317	0.0092259	0.06655	0.895841	0.000258005	0.00266363	0.328998	0.0026875	0.0229991	-0.91856	1.743e-05	0.000253081	1.25372	5.90522e-11	2.15667e-09	-0.200124	0.518789	0.744117	-0.104535	0.666325	0.992479	-0.0610619	0.841637	0.92855	-0.227931	0.292729	0.534723	-0.0924504	0.707762	0.86802	-0.130487	0.492933	0.802641
ENSECAT00000020375	ENSG00000148604	RGR	retinal G protein coupled receptor [Source:HGNC Symbol;Acc:9990]	NA	NA	NA	NA	NA	NA	NA	NA	NA	NA	NA	NA	NA	NA	NA	NA	NA	NA	NA	NA	NA	0.0316291	0.752357	0.992479	NA	NA	NA	0.107257	0.729847	0.837627	NA	NA	NA	0.143366	0.670568	0.847462
ENSECAT00000003261	ENSG00000148602	LRIT1	leucine-rich repeat, immunoglobulin-like and transmembrane domains 1 [Source:HGNC Symbol;Acc:23404]	NA	NA	NA	NA	NA	NA	NA	NA	NA	NA	NA	NA	NA	NA	NA	NA	NA	NA	NA	NA	NA	NA	NA	NA	NA	NA	NA	NA	NA	NA	NA	NA	NA	NA	NA	NA
ENSECAT00000009235	ENSG00000204033	LRIT2	leucine-rich repeat, immunoglobulin-like and transmembrane domains 2 [Source:HGNC Symbol;Acc:23443]	NA	NA	NA	NA	NA	NA	NA	NA	NA	NA	NA	NA	NA	NA	NA	NA	NA	NA	NA	NA	NA	NA	NA	NA	NA	NA	NA	NA	NA	NA	NA	NA	NA	NA	NA	NA
ENSECAT00000009941	ENSG00000148600	CDHR1	cadherin-related family member 1 [Source:HGNC Symbol;Acc:14550]	0.110514	0.666405	0.866604	-0.105194	0.646508	0.876522	0.0620911	0.787231	0.924087	NA	NA	NA	NA	NA	NA	NA	NA	NA	NA	NA	NA	NA	NA	NA	NA	NA	NA	NA	NA	NA	NA	NA	NA	NA	NA	NA
ENSECAT00000020183	ENSG00000165678	GHITM	growth hormone inducible transmembrane protein [Source:HGNC Symbol;Acc:17281]	-0.157479	0.480027	0.816337	0.210415	0.352082	0.752135	0.419875	0.0368032	0.155835	0.0413173	0.829491	0.940273	-0.581842	0.000370632	0.00380121	0.63698	0.000247359	0.00224959	0.603953	0.280856	0.530775	-0.290288	0.477636	0.992479	0.533861	0.288514	0.634161	0.346186	0.418378	0.661597	0.134671	0.769351	0.879715	0.24382	0.463341	0.7786
ENSECAT00000005060	---	---	---	-0.0243861	0.948136	0.977486	0.200735	0.664623	0.876522	-0.155159	0.76653	0.924087	0.131396	0.740734	0.890346	0.104137	0.816885	0.923914	0.0188668	0.972672	0.986434	-2.19287	0.0138756	0.0656713	0.151523	0.478734	0.992479	-1.33335	0.10055	0.350446	-1.57173	0.0486614	0.157339	-0.865911	0.287196	0.538813	-0.866102	0.270798	0.603072
ENSECAT00000005130	---	---	---	0.0688118	0.889891	0.958905	-0.157331	0.720733	0.892103	-0.484183	0.477495	0.824107	-0.0451891	0.870222	0.952736	0.352128	0.49653	0.837376	-0.458127	0.374317	0.715658	-1.66055	0.0566268	0.184802	0.0316291	0.752357	0.992479	-1.25049	0.119026	0.388278	-1.5483	0.0506898	0.161782	-0.880299	0.315977	0.572531	-1.24062	0.114032	0.363244
ENSECAT00000022020	ENSG00000185737	NRG3	neuregulin 3 [Source:HGNC Symbol;Acc:7999]	NA	NA	NA	NA	NA	NA	NA	NA	NA	NA	NA	NA	NA	NA	NA	NA	NA	NA	NA	NA	NA	NA	NA	NA	NA	NA	NA	NA	NA	NA	NA	NA	NA	NA	NA	NA
ENSECAT00000005169	---	---	---	-0.891932	0.175224	0.467247	0.223859	0.678872	0.876522	0.0655465	0.897451	0.966946	-0.480068	0.373954	0.740691	-0.664453	0.284428	0.635457	0.182673	0.698121	0.915816	0.170131	0.800274	0.880755	-0.128214	0.484756	0.992479	-0.253973	0.738703	0.878513	-0.243675	0.5619	0.762795	0.539499	0.520747	0.764752	-1.03918	0.143068	0.420268
ENSECAT00000004317	ENSG00000213121	---	Uncharacterized protein; cDNA FLJ59044, highly similar to LINE-1 reverse transcriptase homolog [Source:UniProtKB/TrEMBL;Acc:B7Z5F2]	1.38742	0.0319436	0.139001	-0.786679	0.205951	0.580329	1.2152	0.0933885	0.309316	0.371212	0.319056	0.688809	NA	NA	NA	0.310321	0.466893	0.804788	NA	NA	NA	NA	NA	NA	NA	NA	NA	NA	NA	NA	NA	NA	NA	NA	NA	NA
ENSECAT00000004330	ENSG00000178217	SH2D4B	SH2 domain containing 4B [Source:HGNC Symbol;Acc:31440]	-0.22975	0.726946	0.881538	-0.212718	0.7317	0.898294	-0.843863	0.26275	0.60185	-0.385035	0.480763	0.825281	0.477016	0.485543	0.827866	-1.05184	0.116312	0.333842	-1.67847	0.0199133	0.0861444	0.659958	0.154815	0.992479	-0.498695	0.494715	0.806465	-0.669586	0.237929	0.470903	-1.19923	0.05518	0.178571	0.526797	0.322657	0.655189
ENSECAT00000007925	ENSG00000108219	TSPAN14	tetraspanin 14 [Source:HGNC Symbol;Acc:23303]	1.58895	3.24954e-08	8.028e-07	-1.67114	4.99702e-10	2.18152e-08	1.92762	4.09139e-06	6.85207e-05	-0.0931195	0.744295	0.892231	-0.384366	0.381024	0.743091	0.310228	0.457872	0.797902	-0.813245	0.0397052	0.14404	0.0168811	0.959329	0.994653	0.501083	0.256946	0.595475	-0.716243	0.0274192	0.103	-1.25781	0.00194447	0.012944	0.558221	0.120913	0.377872
ENSECAT00000009397	ENSG00000122378	FAM213A	family with sequence similarity 213, member A [Source:HGNC Symbol;Acc:28651]	1.84178	4.45357e-06	7.11702e-05	-1.28255	0.000639879	0.0076153	1.41044	0.00876977	0.0505878	0.573182	0.015039	0.090082	0.39424	0.388421	0.750736	0.121396	0.757709	0.915816	-0.609342	0.151935	0.363016	-0.00237255	0.994523	0.999114	2.87956	1.73598e-12	1.79074e-10	-0.525007	0.201199	0.423331	-3.4536	3.60825e-16	2.389e-14	2.91442	9.4291e-14	5.61328e-12
ENSECAT00000016534	ENSG00000133665	DYDC2	DPY30 domain containing 2 [Source:HGNC Symbol;Acc:23468]	0.591108	0.264091	0.601528	-0.192789	0.735824	0.899322	0.514626	0.376348	0.732479	0.239919	0.443831	0.800886	NA	NA	NA	0.202677	0.57184	0.884684	0.129141	0.721702	0.845113	0.0341881	0.885335	0.99421	0.13348	0.690954	0.878513	0.361634	0.500382	0.721888	NA	NA	NA	0.481299	0.393416	0.720191
ENSECAT00000017907	---	---	---	-0.736551	0.232648	0.559096	0.150033	0.733878	0.898294	-0.15355	0.712473	0.924087	-0.473953	0.358821	0.729371	-0.142735	0.810376	0.923914	-0.138721	0.769297	0.915816	-1.16357	0.157392	0.371604	0.238764	0.368074	0.992479	-0.377059	0.493795	0.80624	-0.950542	0.237732	0.470658	-0.340973	0.687915	0.865872	-0.313838	0.675467	0.847462
ENSECAT00000003599	---	---	---	NA	NA	NA	NA	NA	NA	NA	NA	NA	NA	NA	NA	NA	NA	NA	NA	NA	NA	NA	NA	NA	NA	NA	NA	NA	NA	NA	NA	NA	NA	NA	NA	NA	NA	NA	NA
ENSECAT00000018568	ENSG00000151224	MAT1A	methionine adenosyltransferase I, alpha [Source:HGNC Symbol;Acc:6903]	NA	NA	NA	NA	NA	NA	NA	NA	NA	NA	NA	NA	NA	NA	NA	NA	NA	NA	NA	NA	NA	NA	NA	NA	NA	NA	NA	NA	NA	NA	NA	NA	NA	NA	NA	NA
ENSECAT00000019996	ENSG00000122852	SFTPA1	surfactant protein A1 [Source:HGNC Symbol;Acc:10798]	NA	NA	NA	NA	NA	NA	NA	NA	NA	NA	NA	NA	NA	NA	NA	NA	NA	NA	NA	NA	NA	NA	NA	NA	NA	NA	NA	NA	NA	NA	NA	NA	NA	NA	NA	NA
ENSECAT00000024619	---	---	---	NA	NA	NA	NA	NA	NA	NA	NA	NA	NA	NA	NA	NA	NA	NA	NA	NA	NA	NA	NA	NA	NA	NA	NA	NA	NA	NA	NA	NA	NA	NA	NA	NA	NA	NA	NA
ENSECAT00000007078	ENSG00000133661	SFTPD	surfactant protein D [Source:HGNC Symbol;Acc:10803]	NA	NA	NA	NA	NA	NA	NA	NA	NA	NA	NA	NA	NA	NA	NA	NA	NA	NA	NA	NA	NA	NA	NA	NA	-0.0970366	0.752847	0.878513	NA	NA	NA	0.113644	0.749324	0.86802	-0.138641	0.675994	0.847462
ENSECAT00000012784	---	---	---	NA	NA	NA	NA	NA	NA	NA	NA	NA	NA	NA	NA	NA	NA	NA	NA	NA	NA	NA	NA	NA	NA	NA	NA	NA	NA	NA	NA	NA	NA	NA	NA	NA	NA	NA	NA
ENSECAT00000014809	---	---	---	0.363658	NA	NA	-0.441851	NA	NA	-0.803528	NA	NA	-0.0972429	NA	NA	0.649795	NA	NA	-0.635319	NA	NA	2.73619	NA	NA	-1.07315	NA	NA	2.5637	NA	NA	-0.274793	0.648529	0.818341	0.403088	0.487709	0.739562	-0.697821	0.129052	0.394128
ENSECAT00000029262	---	---	---	-0.286609	0.450571	0.788685	0.085883	0.682086	0.876522	-1.03021	0.119658	0.367137	-0.182972	0.577142	0.861937	0.614929	0.27076	0.623982	-0.869874	0.129523	0.360522	1.32178	0.13423	0.334682	-0.492448	0.138567	0.992479	1.59372	0.0499026	0.222416	-0.938214	0.216534	0.444549	-1.01859	0.239073	0.479981	0.000529307	0.999119	0.999353
ENSECAT00000029271	---	---	---	0.147721	0.726364	0.881109	-0.219042	0.49292	0.86028	0.125479	0.766297	0.924087	-0.111259	0.593424	0.861937	-0.013756	0.963779	0.985962	-0.0651292	0.727126	0.915816	1.01885	0.251702	0.494961	-0.534504	0.155017	0.992479	0.971518	0.245419	0.581708	-0.600899	0.455072	0.693099	0.107382	0.895858	0.950263	-0.784971	0.307781	0.644321
ENSECAT00000029800	---	---	---	0.476525	0.445079	0.788685	-0.666527	0.246172	0.640471	-0.670997	0.357949	0.717012	-0.226154	0.649647	0.866759	0.994464	0.123835	0.380226	-1.21931	0.0589015	0.202818	1.01842	NA	NA	-1.04938	0.0165609	0.564994	2.00935	0.015659	0.0995624	-1.02779	0.200878	0.422789	-0.897956	0.317437	0.574096	-0.13694	0.858406	0.940959
ENSECAT00000014832	ENSG00000188659	FAM154B	family with sequence similarity 154, member B [Source:HGNC Symbol;Acc:33727]	0.679395	0.307003	0.653728	-0.624312	0.311154	0.715296	-0.126251	0.867622	0.952639	-0.00294218	0.995125	0.998117	0.499216	0.422556	0.778569	-0.498615	0.415737	0.760027	-0.297308	0.698803	0.845113	0.0991692	0.744831	0.992479	-1.38881	0.0968035	0.342568	-0.0960797	0.897415	0.94074	0.819706	0.358062	0.616526	-1.02439	0.189482	0.497424
ENSECAT00000017573	ENSG00000140598	EFTUD1	elongation factor Tu GTP binding domain containing 1 [Source:HGNC Symbol;Acc:25789]	0.162381	0.233901	0.560253	-0.168459	0.300564	0.705027	0.0750462	0.695657	0.924087	-0.0210705	0.887064	0.953881	0.0828022	0.622406	0.89979	-0.091226	0.636899	0.915816	-0.266632	0.385087	0.631787	0.004845	0.985754	0.997883	-0.650295	0.0257118	0.141897	-0.177574	0.453421	0.69134	0.438557	0.0604701	0.19085	-0.604491	0.00382118	0.0289813
ENSECAT00000013937	---	---	---	NA	NA	NA	NA	NA	NA	NA	NA	NA	NA	NA	NA	NA	NA	NA	NA	NA	NA	NA	NA	NA	NA	NA	NA	NA	NA	NA	NA	NA	NA	NA	NA	NA	NA	NA	NA
ENSECAT00000004596	---	---	---	NA	NA	NA	NA	NA	NA	-0.0707193	0.747797	0.924087	NA	NA	NA	0.0601976	0.744591	0.89979	-0.0701692	0.716842	0.915816	0.0236399	0.970081	0.982563	-0.0206178	0.914146	0.99421	-0.144345	0.83955	0.927001	-0.0267488	0.960425	0.982509	0.21784	0.785426	0.890265	-0.262607	0.702855	0.863739
ENSECAT00000014024	ENSG00000183496	MEX3B	mex-3 RNA binding family member B [Source:HGNC Symbol;Acc:25297]	-0.252143	0.485325	0.819569	-0.671455	0.0561378	0.252189	1.32116	0.00325134	0.0226612	-0.977759	3.5125e-05	0.000543091	-1.62272	7.58667e-07	1.47896e-05	0.679766	0.0332482	0.130902	0.816297	0.076787	0.229717	-0.249893	0.523607	0.992479	1.89329	4.69939e-05	0.000866878	0.572427	0.262498	0.498939	-1.004	0.0694545	0.21055	1.57697	0.00177946	0.0153021
ENSECAT00000029192	---	---	---	NA	NA	NA	NA	NA	NA	NA	NA	NA	NA	NA	NA	NA	NA	NA	NA	NA	NA	NA	NA	NA	NA	NA	NA	NA	NA	NA	NA	NA	NA	NA	NA	NA	NA	NA	NA
ENSECAT00000003687	---	---	---	NA	NA	NA	0.0804845	0.69221	0.876522	NA	NA	NA	0.0670416	0.696411	0.866759	NA	NA	NA	0.0453788	0.797659	0.915816	NA	NA	NA	NA	NA	NA	-0.0970366	0.752847	0.878513	NA	NA	NA	0.113644	0.749324	0.86802	-0.138641	0.675994	0.847462
ENSECAT00000004633	---	---	---	0.310926	0.449942	0.788685	0.130651	0.806648	0.932486	-0.248128	0.70501	0.924087	0.304546	0.377146	0.742679	0.343198	0.401983	0.756113	-0.10424	0.854932	0.947738	-1.10263	0.174898	0.396109	0.0304661	0.756914	0.992479	-0.289218	0.560747	0.842109	-0.94994	0.203628	0.427153	-0.525711	0.533364	0.77331	-0.272727	0.629203	0.847462
ENSECAT00000014151	---	---	---	NA	NA	NA	NA	NA	NA	NA	NA	NA	NA	NA	NA	NA	NA	NA	NA	NA	NA	-2.17699	0.0145871	0.0681535	0.192756	0.416899	0.992479	NA	NA	NA	-1.33867	0.0897931	0.244221	-2.57435	0.00422655	0.0246349	0.759048	0.246651	0.576026
ENSECAT00000003784	---	---	---	NA	NA	NA	NA	NA	NA	NA	NA	NA	NA	NA	NA	NA	NA	NA	NA	NA	NA	-0.335349	0.541619	0.754724	0.117467	0.5387	0.992479	-0.0970366	0.752847	0.878513	-0.135084	0.841917	0.905385	-0.280491	0.66973	0.853097	0.222595	0.729536	0.877989
ENSECAT00000016300	ENSG00000188869	TMC3	transmembrane channel-like 3 [Source:HGNC Symbol;Acc:22995]	NA	NA	NA	NA	NA	NA	NA	NA	NA	NA	NA	NA	NA	NA	NA	NA	NA	NA	NA	NA	NA	NA	NA	NA	NA	NA	NA	NA	NA	NA	NA	NA	NA	NA	NA	NA
ENSECAT00000023260	ENSG00000172345	STARD5	StAR-related lipid transfer (START) domain containing 5 [Source:HGNC Symbol;Acc:18065]	0.374535	0.154102	0.433925	0.110586	0.593078	0.876522	0.876991	0.0290629	0.129756	0.469921	0.0447845	0.203398	-0.50682	0.224811	0.558962	0.975643	0.00689906	0.037274	1.49379	5.14406e-05	0.000745495	-0.388878	0.124	0.992479	-0.0929773	0.812466	0.90993	1.19648	0.000194424	0.00204395	1.59398	0.000350417	0.00300214	-0.439979	0.204601	0.522262
ENSECAT00000024507	ENSG00000172349	IL16	interleukin 16 [Source:HGNC Symbol;Acc:5980]	0.0171445	0.921184	0.965372	0.233117	0.369706	0.770225	0.109606	0.632231	0.924087	0.23683	0.332535	0.702852	-0.0913416	0.673933	0.89979	0.347127	0.226498	0.527616	2.13707	1.30806e-06	3.29106e-05	-0.739123	0.0212688	0.637982	0.166551	0.715707	0.878513	1.46439	1.22588e-06	2.63987e-05	2.02581	9.32043e-07	1.49261e-05	-0.604792	0.0809087	0.292544
ENSECAT00000013873	---	---	---	NA	NA	NA	NA	NA	NA	NA	NA	NA	NA	NA	NA	NA	NA	NA	NA	NA	NA	NA	NA	NA	NA	NA	NA	NA	NA	NA	NA	NA	NA	NA	NA	NA	NA	NA	NA
ENSECAT00000014821	ENSG00000156206	C15orf26	chromosome 15 open reading frame 26 [Source:HGNC Symbol;Acc:26782]	NA	NA	NA	NA	NA	NA	NA	NA	NA	NA	NA	NA	NA	NA	NA	NA	NA	NA	-0.706703	0.392473	0.639237	-0.0109404	0.946464	0.99421	-0.288427	0.700806	0.878513	-0.775531	0.293473	0.535707	-0.645507	0.473635	0.73194	-0.466385	0.526494	0.824653
ENSECAT00000003900	ENSG00000140406	MESDC1	mesoderm development candidate 1 [Source:HGNC Symbol;Acc:13519]	0.764921	0.0141081	0.0733205	-0.575764	0.0128717	0.0854449	1.15643	0.00502999	0.0323911	0.188225	0.464617	0.810331	-0.394035	0.357891	0.719564	0.60723	0.101079	0.301552	0.74605	0.165859	0.384139	-0.595408	0.163374	0.992479	1.90801	0.000154059	0.0024254	0.0534751	0.92667	0.961514	-1.07023	0.0712455	0.214475	1.11399	0.0476057	0.205186
ENSECAT00000019428	ENSG00000117899	MESDC2	mesoderm development candidate 2 [Source:HGNC Symbol;Acc:13520]	0.603498	5.95401e-07	1.16177e-05	-0.260686	0.0281896	0.152522	-0.444744	0.0893214	0.299527	0.328412	0.00473406	0.0366479	1.03407	3.5373e-05	0.000486172	-0.70176	0.00379525	0.0228738	0.412905	0.379419	0.627379	0.0424608	0.888233	0.99421	-0.309317	0.343316	0.693657	0.541437	0.199434	0.420846	0.779238	0.0736985	0.219923	-0.220125	0.380623	0.714153
ENSECAT00000020221	ENSG00000103888	KIAA1199	KIAA1199 [Source:HGNC Symbol;Acc:29213]	2.558	NA	NA	-0.347647	NA	NA	-0.775513	NA	NA	2.65182	1.41753e-57	1.23886e-54	3.51733	NA	NA	-1.22217	NA	NA	-1.57167	0.0050617	0.0304375	0.586728	0.193771	0.992479	-1.60149	0.000299485	0.00429131	-0.633833	0.28911	0.531054	0.00537705	0.990824	0.995476	-0.643794	0.237839	0.564548
ENSECAT00000016368	ENSG00000136379	ABHD17C	abhydrolase domain containing 17C [Source:HGNC Symbol;Acc:26925]	1.21055	5.62473e-07	1.10955e-05	-0.634284	0.00390923	0.0338598	-0.160061	0.621397	0.918858	0.566733	0.00495484	0.0379217	1.35013	1.65318e-05	0.000241964	-0.803489	0.00413468	0.0245881	1.18884	0.0036455	0.0236156	-0.748107	0.0373439	0.783405	-0.24259	0.586083	0.857482	0.398535	0.365434	0.611298	1.46847	0.00261355	0.0166888	-1.03359	0.0221664	0.117671
ENSECAT00000017189	ENSG00000172379	ARNT2	aryl-hydrocarbon receptor nuclear translocator 2 [Source:HGNC Symbol;Acc:16876]	0.639024	0.0704249	0.248113	0.290764	0.290197	0.694302	1.82376	NA	NA	0.926683	0.000475646	0.00530026	-1.19566	NA	NA	2.11043	NA	NA	0.38983	0.548243	0.758652	-0.540153	0.237537	0.992479	1.92285	0.0169369	0.105393	-0.316851	0.479786	0.707444	-1.79248	0.0275209	0.106515	1.42759	0.0562297	0.229591
ENSECAT00000017193	ENSG00000172379	ARNT2	aryl-hydrocarbon receptor nuclear translocator 2 [Source:HGNC Symbol;Acc:16876]	0.324683	0.304268	0.650544	0.166861	0.624317	0.876522	1.01794	NA	NA	0.489683	0.0470761	0.210832	-0.773227	NA	NA	0.721279	NA	NA	1.58245	NA	NA	-0.121801	0.769513	0.992734	1.09371	0.0535962	0.232774	1.47661	NA	NA	0.836125	0.345362	0.602641	1.0064	0.0520703	0.217509
ENSECAT00000002443	---	---	---	-0.597474	0.23513	0.561109	0.40867	0.328525	0.729207	NA	NA	NA	-0.148792	0.755172	0.89869	-0.336282	0.443543	0.80057	0.262491	0.510549	0.845104	-0.952958	0.225943	0.462935	0.116054	0.541402	0.992479	-0.850434	0.243305	0.579805	-0.708993	0.364871	0.61085	0.104116	0.907545	0.957292	-0.786212	0.307889	0.644417
ENSECAT00000004276	ENSG00000174982	OR4S2	olfactory receptor, family 4, subfamily S, member 2 [Source:HGNC Symbol;Acc:15183]	NA	NA	NA	NA	NA	NA	NA	NA	NA	NA	NA	NA	NA	NA	NA	NA	NA	NA	NA	NA	NA	NA	NA	NA	NA	NA	NA	NA	NA	NA	NA	NA	NA	NA	NA	NA
ENSECAT00000028469	ENSG00000252601	---	Small nucleolar RNA SNORA18 [Source:RFAM;Acc:RF00425]	NA	NA	NA	NA	NA	NA	NA	NA	NA	NA	NA	NA	NA	NA	NA	NA	NA	NA	NA	NA	NA	NA	NA	NA	NA	NA	NA	NA	NA	NA	NA	NA	NA	NA	NA	NA
ENSECAT00000008198	ENSG00000188659	FAM154B	family with sequence similarity 154, member B [Source:HGNC Symbol;Acc:33727]	1.86237	0.000114872	0.00128659	0.0505869	0.90306	0.975624	0.806494	0.137289	0.404323	1.85089	1.45234e-05	0.000247952	0.987315	0.0791531	0.280304	0.883616	0.0653008	0.219069	0.053763	0.93484	0.965113	-0.574051	0.205146	0.992479	-3.24868	8.87375e-12	8.14588e-10	-0.628468	0.277236	0.51652	3.45744	1.87026e-13	8.52154e-12	-4.12056	2.43926e-23	4.06595e-21
ENSECAT00000010564	ENSG00000156218	ADAMTSL3	ADAMTS-like 3 [Source:HGNC Symbol;Acc:14633]	-0.544986	NA	NA	1.45306	NA	NA	-1.90593	NA	NA	2.55991	NA	NA	1.45103	0.0284405	0.129324	1.29099	0.0147461	0.0688712	0.854646	0.0480807	0.165131	-0.120314	0.669992	0.992479	1.2031	4.23831e-05	0.000792726	0.786947	0.054899	0.171898	-0.275861	0.49625	0.744702	1.11756	4.55163e-05	0.000626819
ENSECAT00000012619	ENSG00000140600	SH3GL3	SH3-domain GRB2-like 3 [Source:HGNC Symbol;Acc:10832]	NA	NA	NA	0.085883	0.682086	0.876522	-1.70971	0.0196743	0.0954975	0.0712352	0.687117	0.866759	1.40832	0.0282197	0.128608	-1.45976	0.0246277	0.103516	0.836598	0.335416	0.586851	0.327116	0.477497	0.992479	-4.46114	8.46768e-16	1.79152e-13	1.622	0.0416231	0.140831	5.69603	7.77741e-18	5.92734e-16	-4.04184	1.66157e-20	2.16379e-18
ENSECAT00000018368	ENSG00000169594	BNC1	basonuclin 1 [Source:HGNC Symbol;Acc:1081]	1.82515	0.00559636	0.0348876	-1.80095	0.00324152	0.0292738	1.61364	0.0307437	0.135468	NA	NA	NA	NA	NA	NA	NA	NA	NA	0.0471404	0.954851	0.976333	-0.148398	0.656163	0.992479	1.03634	0.161216	0.461278	-0.296739	0.685557	0.832781	-0.707541	0.32035	0.575885	0.792505	0.231293	0.555262
ENSECAT00000004668	---	---	---	NA	NA	NA	NA	NA	NA	NA	NA	NA	NA	NA	NA	NA	NA	NA	NA	NA	NA	NA	NA	NA	NA	NA	NA	NA	NA	NA	NA	NA	NA	NA	NA	NA	NA	NA	NA
ENSECAT00000021401	---	---	---	-0.232563	0.228934	0.554411	-0.36737	0.0114413	0.0779521	0.651475	0.00278993	0.0200273	-0.612296	7.79819e-05	0.00110008	-0.880549	6.08747e-05	0.000790852	0.299942	0.0854869	0.26753	0.509714	0.202959	0.434566	-0.0706905	0.840874	0.99421	0.961297	0.029543	0.155983	0.529832	0.0151604	0.066829	-0.426152	0.201975	0.432292	0.967095	0.00151311	0.013297
ENSECAT00000004676	ENSG00000136404	TM6SF1	transmembrane 6 superfamily member 1 [Source:HGNC Symbol;Acc:11860]	-0.133801	0.830554	0.939172	-1.74033	0.00505107	0.0415243	1.00263	0.18647	0.491864	-1.89399	0.000751475	0.00786307	-1.11796	0.1007	0.331362	-0.489036	0.355216	0.693103	1.51229	0.0383072	0.140679	-0.419468	0.368504	0.992479	1.76513	0.030805	0.160019	0.998243	0.108092	0.278899	-0.5501	0.531317	0.771043	1.31059	0.0869536	0.306819
ENSECAT00000018146	ENSG00000064726	BTBD1	BTB (POZ) domain containing 1 [Source:HGNC Symbol;Acc:1120]	-0.0157734	0.914858	0.963665	-0.109473	0.431087	0.812967	0.120346	0.44491	0.801438	-0.138823	0.213054	0.560278	-0.137749	0.282617	0.634109	0.0154682	0.896918	0.965169	0.847221	0.0333158	0.127017	-0.321571	0.327146	0.992479	0.281482	0.459831	0.781351	0.584978	0.0358713	0.126012	0.632105	0.0483345	0.162709	-0.02649	0.912042	0.969804
ENSECAT00000023973	ENSG00000169609	C15orf40	chromosome 15 open reading frame 40 [Source:HGNC Symbol;Acc:28443]	0.187022	0.139748	0.405226	-0.0470701	0.682866	0.876522	0.147472	0.385344	0.740258	0.126324	0.225039	0.57555	0.0371956	0.812091	0.923914	0.106108	0.464514	0.802867	0.411642	0.323415	0.573915	-0.522953	0.0973168	0.992479	0.174412	0.659673	0.878513	-0.0714704	0.839449	0.904275	0.302601	0.468669	0.727262	-0.348854	0.287262	0.621988
ENSECAT00000024942	ENSG00000169612	FAM103A1	family with sequence similarity 103, member A1 [Source:HGNC Symbol;Acc:31022]	0.0619138	0.722075	0.879341	-0.186231	0.215685	0.595351	0.154114	0.46744	0.814266	-0.136884	0.348996	0.719274	-0.0896514	0.657793	0.89979	-0.0339439	0.849492	0.944986	0.639857	0.118923	0.309093	-0.11578	0.633957	0.992479	0.24513	0.438247	0.76862	0.605493	0.0967344	0.25775	0.460611	0.277856	0.527834	0.180249	0.492282	0.801852
ENSECAT00000025484	ENSG00000103942	HOMER2	homer homolog 2 (Drosophila) [Source:HGNC Symbol;Acc:17513]	-3.10876	NA	NA	2.47369	NA	NA	-3.5675	NA	NA	-0.62655	0.000613918	0.00664342	0.544622	0.0103178	0.0591725	-1.13788	2.60739e-06	3.96172e-05	-2.52024	0.00010367	0.0013137	-0.15646	0.736386	0.992479	-1.88299	0.010963	0.0760221	-2.72859	1.3962e-06	2.9253e-05	-0.292651	NA	NA	-2.06119	NA	NA
ENSECAT00000016577	ENSG00000156232	WHAMM	WAS protein homolog associated with actin, golgi membranes and microtubules [Source:HGNC Symbol;Acc:30493]	-0.274385	0.392753	0.74342	-0.166069	0.563136	0.876522	-0.314116	0.370085	0.729838	-0.445849	0.136271	0.427517	0.0375827	0.917182	0.97238	-0.470305	0.147862	0.396071	-0.181195	0.688511	0.839259	0.129685	0.754954	0.992479	-0.433738	0.41129	0.746239	0.0599526	0.894804	0.939557	0.327583	0.516485	0.761396	-0.231932	0.654435	0.847462
ENSECAT00000018049	ENSG00000186628	FSD2	fibronectin type III and SPRY domain containing 2 [Source:HGNC Symbol;Acc:18024]	0.271475	0.617929	0.863405	-0.0213655	0.965855	0.998292	1.09924	0.105957	0.337212	0.228461	0.638513	0.866759	-0.779902	0.229644	0.565396	1.05154	0.0862886	0.269307	-0.40685	0.43824	0.679579	0.297679	0.451701	0.992479	-0.997408	0.0333927	0.169241	0.0180608	0.962422	0.98359	0.65943	0.0727833	0.217867	-0.632177	0.0354065	0.165983
ENSECAT00000029205	ENSG00000252218	---	Small Cajal body specific RNA 15 [Source:RFAM;Acc:RF00426]	0.407265	0.37183	0.723024	-0.41867	0.318081	0.722183	0.288512	0.53459	0.866676	NA	NA	NA	NA	NA	NA	NA	NA	NA	-0.107173	0.747149	0.845113	0.0337714	0.744181	0.992479	-0.0970366	0.752847	0.878513	-0.00270153	0.995366	0.997417	-0.0169977	0.974571	0.989862	0.0166372	0.972478	0.999353
ENSECAT00000020314	---	---	---	-0.139902	0.810343	0.929115	0.137836	0.809168	0.933866	-0.0698417	0.912025	0.971671	-0.0256952	0.958696	0.982793	-0.0479487	0.931015	0.976549	0.0308771	0.959009	0.981803	-0.682237	0.340469	0.588209	0.330734	0.272835	0.992479	-0.448804	0.454425	0.778337	0.147759	0.853275	0.912727	-0.139815	0.872646	0.936074	0.301285	0.701813	0.862916
ENSECAT00000021455	ENSG00000103723	AP3B2	adaptor-related protein complex 3, beta 2 subunit [Source:HGNC Symbol;Acc:567]	1.27187	0.00192172	0.0145973	-1.07558	0.0209046	0.122207	1.78928	0.00104728	0.00883297	0.0858411	0.859962	0.952736	-0.534287	0.371347	0.735924	0.604655	0.332857	0.671245	-1.53027	0.0467	0.161619	0.573708	0.216533	0.992479	-0.677882	0.402233	0.743417	-0.509276	0.398921	0.641982	-0.730338	0.312312	0.567784	0.248544	0.712588	0.869029
ENSECAT00000018027	ENSG00000214575	CPEB1	cytoplasmic polyadenylation element binding protein 1 [Source:HGNC Symbol;Acc:21744]	2.20166	0.000263366	0.00264394	-1.45851	5.1712e-05	0.000862944	3.28094	2.72525e-10	9.78525e-09	0.850991	0.126669	0.407567	-0.360223	0.59252	0.89979	1.66062	0.00494992	0.0285239	0.00209873	0.998107	0.999254	-0.343359	0.384637	0.992479	0.250941	0.74725	0.878513	-0.695531	0.38774	0.631977	-0.23291	0.768162	0.879115	-0.72883	0.335195	0.667548
ENSECAT00000018072	ENSG00000214575	CPEB1	cytoplasmic polyadenylation element binding protein 1 [Source:HGNC Symbol;Acc:21744]	2.43438	1.6513e-09	5.02034e-08	-0.41852	0.22737	0.612457	3.62424	6.14097e-14	3.51313e-12	2.04552	1.91445e-10	7.6549e-09	-1.14821	0.0324011	0.14306	3.28093	4.98851e-17	3.85531e-15	0.813807	0.33421	0.585826	0.582018	0.137634	0.992479	0.790519	0.148547	0.44069	1.35672	NA	NA	0.230722	0.782285	0.887664	1.60454	5.81104e-07	1.22674e-05
ENSECAT00000026864	ENSG00000184779	RPS17	ribosomal protein S17 [Source:HGNC Symbol;Acc:10397]	0.540093	0.0593277	0.218962	-0.632856	0.00686794	0.052786	0.148026	0.594045	0.905099	-0.0978634	0.655294	0.866759	0.397938	0.128658	0.390498	-0.489975	0.0192706	0.0857386	0.101531	0.817149	0.892474	0.439432	0.217071	0.992479	-0.549977	0.18286	0.49648	0.710453	0.00503538	0.0284644	0.725422	0.0119184	0.0562145	-0.00116772	0.993967	0.999353
ENSECAT00000008147	ENSG00000073417	PDE8A	phosphodiesterase 8A [Source:HGNC Symbol;Acc:8793]	0.265551	0.177897	0.471997	-0.237139	0.32638	0.728628	0.539037	0.0174447	0.0868845	0.0118885	0.947578	0.976852	-0.295528	0.0252569	0.1184	0.30277	0.154427	0.406924	-1.19247	0.00423522	0.0265669	-0.220137	0.558183	0.992479	0.263803	0.564233	0.844801	-1.39242	1.20337e-05	0.000198599	-1.43403	9.31775e-05	0.000942766	0.0610167	0.870974	0.947819
ENSECAT00000008520	ENSG00000156222	SLC28A1	solute carrier family 28 (concentrative nucleoside transporter), member 1 [Source:HGNC Symbol;Acc:11001]	-0.0519911	0.932572	0.970969	0.211364	0.728555	0.898044	-0.635823	0.40291	0.759725	0.0660842	0.881159	0.953881	0.24405	0.670587	0.89979	-0.285404	0.661227	0.915816	-0.81416	0.272499	0.520975	-0.351654	0.45211	0.992479	-1.52957	0.0064125	0.0507081	-1.20579	0.0878691	0.240584	0.690816	0.276228	0.525779	-2.0938	9.7498e-05	0.00123493
ENSECAT00000015962	ENSG00000136383	ALPK3	alpha-kinase 3 [Source:HGNC Symbol;Acc:17574]	-1.67053	0.000234012	0.00238785	2.93546	1.19437e-11	6.39649e-10	-2.93607	4.71133e-07	9.57987e-06	1.40956	2.53282e-09	8.73774e-08	1.47372	0.000924652	0.00824798	-0.158812	NA	NA	0.0755299	0.838986	0.906444	-0.780243	0.0219062	0.642916	-1.9073	1.65689e-06	4.69958e-05	-0.723498	0.0527607	0.16655	2.0596	3.05117e-07	5.40964e-06	-2.7202	8.58111e-12	3.91238e-10
ENSECAT00000017234	ENSG00000166716	ZNF592	zinc finger protein 592 [Source:HGNC Symbol;Acc:28986]	0.021041	0.906255	0.959589	-0.0871521	0.635625	0.876522	0.0739262	0.678763	0.924087	-0.0793914	0.689024	0.866759	-0.0519648	0.792412	0.916204	-0.012123	0.953032	0.980529	-0.274484	0.579013	0.782841	-0.047234	0.90183	0.99421	-0.0899046	0.851736	0.93418	-0.276401	0.267468	0.505446	-0.154847	0.588945	0.806228	-0.121697	0.572404	0.847462
ENSECAT00000022627	ENSG00000140612	SEC11A	SEC11 homolog A (S. cerevisiae) [Source:HGNC Symbol;Acc:17718]	0.282259	0.14046	0.406701	-0.162373	0.510227	0.874329	-0.194512	0.352933	0.710232	0.101283	0.6229	0.866759	0.493914	0.00100645	0.00885538	-0.351874	0.116329	0.333842	0.660283	0.0255863	0.104119	-0.167067	0.533111	0.992479	0.171202	0.56114	0.842109	0.568757	0.00339335	0.0209183	0.542895	0.0123451	0.0579303	0.0437118	0.803798	0.919408
ENSECAT00000008059	ENSG00000197696	NMB	neuromedin B [Source:HGNC Symbol;Acc:7842]	-0.508219	0.435561	0.779922	0.991613	0.106824	0.38586	-1.73386	0.0188577	0.0922694	0.2396	0.669433	0.866759	0.880511	0.194486	0.511441	-0.753311	0.21271	0.505147	0.187025	0.829381	0.900297	-0.395906	0.393843	0.992479	0.583033	0.445045	0.775816	-0.302635	0.68815	0.832781	-0.316205	0.696192	0.86802	-0.00639478	0.992194	0.999353
ENSECAT00000008403	ENSG00000177082	WDR73	WD repeat domain 73 [Source:HGNC Symbol;Acc:25928]	0.590508	0.00320749	0.0222437	-0.338035	0.161412	0.504822	0.114081	0.68782	0.924087	0.226311	0.343794	0.714246	0.468694	0.0946055	0.316652	-0.2022	0.521972	0.852108	0.468832	0.237837	0.47908	-0.486543	0.128218	0.992479	-0.266589	0.45191	0.777661	5.46193e-05	0.999867	0.999947	0.789431	0.0149597	0.067336	-0.777092	0.00372499	0.0283573
ENSECAT00000013144	---	---	---	-0.0789583	0.888028	0.958905	-0.783903	0.15187	0.48415	0.757495	0.253561	0.590927	-0.822871	0.109588	0.3722	-0.789332	0.205312	0.528945	-0.027951	0.964687	0.9829	0.022386	0.969315	0.982505	-0.500679	0.241282	0.992479	0.62495	0.219505	0.549682	-0.535223	0.337028	0.57983	-0.581026	0.286474	0.537791	0.0309069	0.947921	0.992308
ENSECAT00000012865	---	---	---	-0.104498	0.685257	0.866604	-0.237279	0.299936	0.704805	0.461123	0.199073	0.511056	-0.355008	0.0936737	0.336131	-0.57422	0.0867877	0.298094	0.265823	0.382324	0.724034	0.822457	0.13825	0.341266	-0.438827	0.325851	0.992479	0.0849287	0.809151	0.907892	0.266293	0.682951	0.832781	0.782933	0.141985	0.343916	-0.448772	0.421358	0.742942
ENSECAT00000012923	---	---	---	NA	NA	NA	NA	NA	NA	-0.574132	0.300481	0.649238	NA	NA	NA	0.487638	0.301553	0.656402	-0.53957	0.261885	0.580182	-1.01284	0.240268	0.481322	0.305634	0.338668	0.992479	0.72952	0.276843	0.620963	-0.0739447	NA	NA	-2.64913	0.00326485	0.0199862	2.01985	0.00959928	0.0606093
ENSECAT00000023960	ENSG00000176371	ZSCAN2	zinc finger and SCAN domain containing 2 [Source:HGNC Symbol;Acc:20994]	-0.480905	0.156227	0.436156	-0.495646	0.175858	0.529903	0.471192	0.271948	0.613381	-1.00781	0.000245069	0.00300051	-0.999498	0.00167538	0.0134991	-0.00962402	0.979083	0.988611	-0.177087	0.630426	0.802052	-0.228338	0.431249	0.992479	1.02687	0.0264547	0.145071	-0.341583	0.307343	0.549696	-1.17584	0.0110899	0.053147	0.838408	0.0452954	0.198563
ENSECAT00000025555	ENSG00000196391	ZNF774	zinc finger protein 774 [Source:HGNC Symbol;Acc:33108]	-0.85249	0.0131769	0.0697907	0.501361	0.126028	0.430585	-0.155102	0.787156	0.924087	-0.362052	0.214527	0.562378	-0.602716	0.241299	0.582242	0.295754	0.558409	0.880279	-1.24771	0.129482	0.3276	0.461956	0.323045	0.992479	-1.41546	0.0544461	0.234891	-0.559434	0.435034	0.67552	0.0996055	0.897308	0.950753	-0.74291	0.227665	0.55033
ENSECAT00000026049	ENSG00000140575	IQGAP1	IQ motif containing GTPase activating protein 1 [Source:HGNC Symbol;Acc:6110]	-0.149565	0.444799	0.788685	0.342268	0.0715682	0.296345	-0.687958	0.00134679	0.010841	0.18363	0.00224089	0.0197252	0.54281	3.60832e-07	7.53253e-06	-0.346677	0.00128996	0.00913478	1.00495	0.000190102	0.0021731	0.0699118	0.772757	0.993786	0.458656	0.142192	0.43205	1.17302	1.02938e-13	9.85269e-12	0.59867	0.0114123	0.0543232	0.576613	0.00965296	0.0608376
ENSECAT00000026385	ENSG00000140577	CRTC3	CREB regulated transcription coactivator 3 [Source:HGNC Symbol;Acc:26148]	-0.054055	0.765726	0.905408	0.183277	0.451088	0.830309	-0.188555	0.403544	0.760155	0.120686	0.593854	0.861937	0.129633	0.512461	0.847652	-0.00587548	0.982604	0.990197	-0.392906	0.319335	0.570286	-0.0217065	0.949437	0.99421	-0.246562	0.53848	0.832129	-0.345529	0.339404	0.582802	-0.0886669	0.81832	0.907023	-0.235961	0.520164	0.820263
ENSECAT00000011946	ENSG00000197299	BLM	Bloom syndrome, RecQ helicase-like [Source:HGNC Symbol;Acc:1058]	0.0758295	0.789916	0.918445	-0.339605	0.214334	0.593073	-0.396749	0.251641	0.588136	-0.282973	0.121117	0.396373	0.499824	0.0601397	0.229478	-0.76878	0.00274107	0.0173558	-0.43793	0.266173	0.512494	0.0312541	0.927717	0.99421	-1.5784	2.06161e-05	0.000423296	-0.333656	0.238023	0.470955	1.21766	7.3932e-06	9.66912e-05	-1.53557	6.91158e-10	2.36469e-08
ENSECAT00000021500	ENSG00000140564	FURIN	furin (paired basic amino acid cleaving enzyme) [Source:HGNC Symbol;Acc:8568]	-0.0158297	0.925421	0.967427	-0.410923	0.0200002	0.118401	-0.413012	0.0417806	0.171702	-0.435085	0.022236	0.121442	0.394467	0.0600214	0.229208	-0.815129	0.000188212	0.0017753	0.674181	0.212724	0.446773	-0.66126	0.117776	0.992479	-2.42319	1.88092e-06	5.27014e-05	-0.107576	0.782724	0.873581	3.35463	1.41015e-21	1.67847e-19	-3.40865	1.20256e-22	1.86989e-20
ENSECAT00000002952	ENSG00000182511	FES	feline sarcoma oncogene [Source:HGNC Symbol;Acc:3657]	0.111669	NA	NA	0.322796	NA	NA	0.144534	0.656781	0.924087	4.40414	1.17959e-16	1.01164e-14	NA	NA	NA	4.66417	1.12392e-13	5.79867e-12	NA	NA	NA	0.0507271	NA	NA	-7.27405	4.91976e-28	4.08025e-25	0.150582	NA	NA	7.53357	1.02557e-27	2.04987e-25	-0.540788	NA	NA
ENSECAT00000003005	ENSG00000182511	FES	feline sarcoma oncogene [Source:HGNC Symbol;Acc:3657]	-0.0620547	NA	NA	-0.368398	NA	NA	-0.186787	NA	NA	-0.35772	NA	NA	0.12568	0.692478	0.89979	-0.514155	NA	NA	-0.0256628	NA	NA	-0.257431	0.415366	0.992479	-0.484301	0.344139	0.694551	-0.0590578	NA	NA	0.145692	NA	NA	-0.694754	0.153052	0.438109
ENSECAT00000002688	ENSG00000182511	FES	feline sarcoma oncogene [Source:HGNC Symbol;Acc:3657]	-0.098679	NA	NA	-0.0170087	NA	NA	0.141213	0.836296	0.938963	-0.0899101	NA	NA	-0.252212	NA	NA	0.0992328	NA	NA	-0.145997	NA	NA	-0.0566006	NA	NA	-0.250025	NA	NA	-0.416101	NA	NA	0.157617	NA	NA	-0.487636	NA	NA
ENSECAT00000020561	ENSG00000196547	MAN2A2	mannosidase, alpha, class 2A, member 2 [Source:HGNC Symbol;Acc:6825]	0.0839292	0.771047	0.908033	0.233379	0.405396	0.791242	-0.245946	0.531411	0.865272	0.314228	0.0666782	0.26696	0.342338	0.281803	0.633454	-0.0252538	0.934965	0.976838	0.44255	0.187432	0.413987	-0.400557	0.232041	0.992479	-0.11226	0.715063	0.878513	0.0620108	0.855241	0.914035	0.603065	0.00838818	0.0424401	-0.522621	0.0913089	0.316558
ENSECAT00000018151	ENSG00000184508	HDDC3	HD domain containing 3 [Source:HGNC Symbol;Acc:30522]	0.418887	0.0256261	0.117258	-0.217873	0.227833	0.613023	0.976616	0.000461122	0.00440564	0.186707	0.265815	0.63275	-0.559519	0.034366	0.149923	0.760838	0.00294925	0.0184623	0.0312766	0.956269	0.977276	0.312341	0.411986	0.992479	-0.293859	0.514337	0.821906	0.474478	0.349771	0.594659	0.373913	0.476163	0.734894	0.121222	0.755141	0.892615
ENSECAT00000020486	ENSG00000140553	UNC45A	unc-45 homolog A (C. elegans) [Source:HGNC Symbol;Acc:30594]	0.0120923	0.933506	0.971088	-0.0352298	0.811593	0.934908	0.422406	0.0154596	0.0791467	-0.0371345	0.716807	0.878325	-0.402467	0.000468827	0.00466173	0.383911	0.00267611	0.0170076	0.66794	0.0179033	0.0796203	-0.172624	0.456759	0.992479	0.633248	0.02284	0.130387	0.560784	0.0118156	0.0550497	0.0840849	0.744059	0.86802	0.495712	0.0187825	0.103489
ENSECAT00000018872	ENSG00000166965	RCCD1	RCC1 domain containing 1 [Source:HGNC Symbol;Acc:30457]	-0.134504	0.79144	0.918814	0.130505	0.774433	0.91858	-0.812952	0.190195	0.498176	-0.0232439	0.956439	0.981628	0.642061	0.267243	0.61916	-0.627088	0.246565	0.557286	-0.832977	0.210247	0.444047	-0.129346	0.780847	0.99421	0.247126	0.730204	0.878513	-1.03967	0.0339651	0.121114	-1.18805	0.0322154	0.120315	0.159561	0.761168	0.895876
ENSECAT00000019233	ENSG00000198901	PRC1	protein regulator of cytokinesis 1 [Source:HGNC Symbol;Acc:9341]	0.499402	NA	NA	0.081115	NA	NA	-0.449341	0.314698	0.667617	0.593892	NA	NA	0.980033	NA	NA	-0.398867	0.136537	0.375016	0.163334	0.809335	0.886689	-1.06708	0.0224597	0.647273	1.02341	0.188928	0.506822	-1.63225	0.00662911	0.035392	-0.950632	0.20947	0.442855	-0.479764	0.520439	0.820511
ENSECAT00000027032	ENSG00000184056	VPS33B	vacuolar protein sorting 33 homolog B (yeast) [Source:HGNC Symbol;Acc:12712]	0.0578203	0.743163	0.891917	-0.145485	0.435202	0.815356	0.405333	0.0680296	0.247069	-0.102096	0.535895	0.861937	-0.356165	0.0649875	0.2433	0.265467	0.197071	0.480087	0.23256	0.456391	0.695365	-0.377041	0.175327	0.992479	0.368734	0.200613	0.523803	-0.0850893	0.757712	0.854719	-0.0871957	0.729951	0.86802	0.0109166	0.962843	0.999353
ENSECAT00000013171	ENSG00000182768	NGRN	neugrin, neurite outgrowth associated [Source:HGNC Symbol;Acc:18077]	-0.091087	0.638786	0.866604	-0.124859	0.553148	0.876522	-0.295011	0.173037	0.469409	-0.231634	0.116279	0.386321	0.207829	0.143377	0.419294	-0.421192	0.0139509	0.0658783	0.64389	0.00869229	0.0459535	0.0810068	0.702235	0.992479	-0.4718	0.0598977	0.25064	0.811017	0.000115783	0.00132297	1.16702	9.50691e-06	0.000121339	-0.343304	0.115013	0.365586
ENSECAT00000014282	ENSG00000213471	TTLL13	tubulin tyrosine ligase-like family, member 13 [Source:HGNC Symbol;Acc:32484]	1.36353	0.0274754	0.123739	-0.910229	0.0933731	0.353791	1.80401	0.014761	0.0762591	0.413501	0.461635	0.808596	-0.389223	0.551738	0.878109	0.857031	0.204656	0.491362	-0.286727	0.744301	0.845113	-0.176759	0.507487	0.992479	-0.738279	0.377863	0.722017	-0.720463	0.323344	0.565421	0.505645	0.563072	0.795247	-1.57756	0.0458189	0.199808
ENSECAT00000004378	ENSG00000183208	GDPGP1	GDP-D-glucose phosphorylase 1 [Source:HGNC Symbol;Acc:34360]	0.439817	0.18164	0.478406	-0.224588	0.480796	0.851389	0.527561	0.214956	0.535516	0.201175	0.47067	0.816312	-0.110053	0.769956	0.904295	0.324022	0.372944	0.714078	0.461361	0.414852	0.658931	-0.183074	0.686361	0.992479	0.511601	0.283614	0.630461	0.264722	0.670239	0.832781	0.0120554	0.981601	0.99229	0.250848	0.653087	0.847462
ENSECAT00000019452	ENSG00000185043	CIB1	calcium and integrin binding 1 (calmyrin) [Source:HGNC Symbol;Acc:16920]	0.460725	0.00571806	0.0354908	-0.0319789	0.819527	0.937788	1.10978	2.10844e-05	0.000293253	0.416821	0.00193662	0.0175433	-0.64399	0.0077684	0.0466615	1.06315	1.35656e-06	2.19623e-05	0.946498	0.016745	0.0757335	-0.438023	0.127835	0.992479	1.05953	0.0028154	0.0269255	0.552077	0.0931661	0.250399	-0.0509547	0.89146	0.947884	0.639835	0.0152914	0.0879899
ENSECAT00000024410	ENSG00000185033	SEMA4B	sema domain, immunoglobulin domain (Ig), transmembrane domain (TM) and short cytoplasmic domain, (semaphorin) 4B [Source:HGNC Symbol;Acc:10730]	0.440386	0.0523706	0.200296	-0.192356	0.476616	0.849578	0.112624	0.703994	0.924087	0.222392	0.414437	0.778521	0.316467	0.282362	0.633962	-0.0875606	0.794739	0.915816	-0.487546	0.346913	0.593801	-0.28464	0.481276	0.992479	0.332387	0.523551	0.82725	-0.83348	0.00483648	0.0275411	-0.818026	0.0276555	0.106903	0.0184496	0.954412	0.9958
ENSECAT00000007574	ENSG00000182054	IDH2	isocitrate dehydrogenase 2 (NADP+), mitochondrial [Source:HGNC Symbol;Acc:5383]	-0.244824	0.073085	0.254596	0.486558	0.00138503	0.0145062	-0.147832	0.367241	0.727413	0.228787	0.1233	0.401628	-0.0953381	0.548296	0.874382	0.344836	0.046393	0.168947	-0.122085	0.787971	0.873549	-0.358359	0.136401	0.992479	0.14322	0.605334	0.864844	-0.416545	0.322966	0.56498	-0.222395	0.607507	0.819022	-0.192571	0.396736	0.721711
ENSECAT00000024685	ENSG00000140548	ZNF710	zinc finger protein 710 [Source:HGNC Symbol;Acc:25352]	0.484718	0.269964	0.608669	-0.0428601	0.908214	0.978434	0.631337	0.271788	0.613301	0.418927	0.292507	0.66048	-0.165232	0.778882	0.908497	0.576023	0.265702	0.584768	0.272657	0.586939	0.788632	-0.0775495	0.823907	0.99421	0.66456	0.13073	0.408822	0.262908	0.518188	0.735259	-0.348727	0.436359	0.697641	0.62723	0.0449197	0.197374
ENSECAT00000025063	ENSG00000250021	C15orf38-AP3S2	C15orf38-AP3S2 readthrough [Source:HGNC Symbol;Acc:38824]	0.625875	0.00125217	0.0101859	-0.24202	0.209912	0.587077	0.890087	6.19184e-05	0.000768109	0.367703	0.0473773	0.211612	-0.263355	0.22681	0.56142	0.64854	0.00239857	0.0155168	1.45115	3.35035e-06	7.29841e-05	-0.274825	0.199294	0.992479	0.808351	0.0517397	0.227619	1.2378	4.58229e-05	0.000606491	0.671507	0.153865	0.363225	0.567657	0.154465	0.44082
ENSECAT00000025885	ENSG00000157823	AP3S2	adaptor-related protein complex 3, sigma 2 subunit [Source:HGNC Symbol;Acc:571]	0.315051	0.0228236	0.107157	-0.179695	0.13912	0.458746	0.414376	0.0284135	0.127404	0.122624	0.323679	0.694873	-0.104776	0.561805	0.885871	0.246271	0.141134	0.38302	0.790577	0.00266212	0.0183615	-0.217613	0.393512	0.992479	0.373169	0.152666	0.446437	0.638378	0.0141095	0.0631081	0.470003	0.069753	0.211304	0.187704	0.455013	0.771852
ENSECAT00000010322	ENSG00000166825	ANPEP	alanyl (membrane) aminopeptidase [Source:HGNC Symbol;Acc:500]	4.2716	1.65963e-18	1.45804e-16	-2.69207	2.79403e-10	1.26473e-08	3.96979	4.81673e-13	2.48228e-11	1.44571	0.00413594	0.0327467	0.281847	0.670484	0.89979	1.20466	0.0402491	0.151874	-4.06838	1.22544e-08	5.28364e-07	-0.216237	0.479917	0.992479	-0.681653	0.416105	0.749568	-5.13517	6.53858e-15	7.59565e-13	-3.02853	1.90702e-05	0.000224842	-1.32888	0.0916783	0.317258
ENSECAT00000004277	---	---	---	NA	NA	NA	NA	NA	NA	NA	NA	NA	NA	NA	NA	NA	NA	NA	NA	NA	NA	NA	NA	NA	NA	NA	NA	NA	NA	NA	NA	NA	NA	NA	NA	NA	NA	NA	NA
ENSECAT00000005016	ENSG00000140527	WDR93	WD repeat domain 93 [Source:HGNC Symbol;Acc:26924]	-0.372185	0.378587	0.728362	NA	NA	NA	NA	NA	NA	-0.297933	0.359853	0.73025	-0.203538	0.563579	0.886423	NA	NA	NA	NA	NA	NA	NA	NA	NA	-0.663531	0.319457	0.669557	NA	NA	NA	0.751716	0.309862	0.565513	-0.704222	0.263884	0.596147
ENSECAT00000005080	ENSG00000140527	WDR93	WD repeat domain 93 [Source:HGNC Symbol;Acc:26924]	0.0284531	0.920173	0.965117	-0.416943	0.109901	0.393374	0.173425	0.619116	0.916862	-0.404763	0.0648025	0.261635	-0.14238	0.632511	0.89979	-0.246	0.358957	0.697839	-0.163091	0.797272	0.879432	-0.185734	0.682052	0.992479	-0.533826	0.436706	0.767754	-0.347863	0.531066	0.746879	0.454423	0.495633	0.744331	-0.783079	0.206318	0.523815
ENSECAT00000010345	ENSG00000166821	PEX11A	peroxisomal biogenesis factor 11 alpha [Source:HGNC Symbol;Acc:8852]	-0.0387933	0.839137	0.943375	-0.157611	0.476832	0.849578	-0.0473403	0.849829	0.944242	-0.210395	0.310028	0.679188	0.00523226	0.981487	0.98934	-0.202033	0.437494	0.7781	-0.523983	0.101171	0.277525	-0.353464	0.173859	0.992479	-0.317083	0.331368	0.681877	-0.820155	0.00284473	0.0180911	-0.1473	0.66578	0.851805	-0.644493	0.0194043	0.106146
ENSECAT00000013874	ENSG00000166819	PLIN1	perilipin 1 [Source:HGNC Symbol;Acc:9076]	NA	NA	NA	NA	NA	NA	NA	NA	NA	NA	NA	NA	NA	NA	NA	NA	NA	NA	-9.89011	4.28114e-50	2.96569e-46	0.0337714	0.744181	0.992479	-1.01015	0.190458	0.508557	-10.0703	1.08202e-66	2.2625e-62	-9.63705	2.90387e-61	3.41801e-58	-0.933959	0.228062	0.550949
ENSECAT00000020315	ENSG00000166813	KIF7	kinesin family member 7 [Source:HGNC Symbol;Acc:30497]	-0.393941	0.057872	0.214725	0.267642	0.182379	0.541515	-0.110425	0.673259	0.924087	-0.139191	0.450703	0.80424	-0.282196	0.234848	0.573648	0.1619	0.486422	0.823493	-0.261375	0.486929	0.723587	-0.287585	0.326023	0.992479	0.22782	0.508915	0.81853	-0.473333	0.116893	0.293952	-0.437191	0.17547	0.394408	-0.032851	0.887733	0.956433
ENSECAT00000020643	ENSG00000166813	KIF7	kinesin family member 7 [Source:HGNC Symbol;Acc:30497]	-0.659142	0.00625107	0.0382281	0.366669	0.0501323	0.232057	-0.254359	0.327999	0.681386	-0.313469	0.104873	0.361512	-0.40543	0.120405	0.373336	0.108494	0.59291	0.891787	-0.0378772	0.925692	0.959392	-0.667102	0.0233432	0.647273	0.472338	0.149108	0.441461	-0.680223	0.0509577	0.162279	-0.465241	0.199393	0.42924	-0.213603	0.389147	0.718371
ENSECAT00000022943	ENSG00000140534	TICRR	TOPBP1-interacting checkpoint and replication regulator [Source:HGNC Symbol;Acc:28704]	1.25649	0.0173997	0.0869263	-0.816315	0.0912488	0.349173	-0.0394385	0.946305	0.982145	0.471131	0.23238	0.584771	1.38136	0.00624837	0.0393155	-0.97974	0.0246348	0.103522	-1.75697	0.0237421	0.0983669	-0.501873	0.266572	0.992479	0.415128	0.619583	0.872567	-2.65441	0.000146024	0.00160703	-2.19681	0.00670444	0.0355206	-0.321127	0.681294	0.850282
ENSECAT00000027810	ENSG00000222303	RNU6-935P	RNA, U6 small nuclear 935, pseudogene [Source:HGNC Symbol;Acc:47898]	NA	NA	NA	NA	NA	NA	NA	NA	NA	NA	NA	NA	NA	NA	NA	NA	NA	NA	NA	NA	NA	NA	NA	NA	NA	NA	NA	NA	NA	NA	NA	NA	NA	NA	NA	NA
ENSECAT00000009230	ENSG00000140519	RHCG	Rh family, C glycoprotein [Source:HGNC Symbol;Acc:18140]	-0.45555	0.316966	0.663578	0.0945715	0.666443	0.876522	NA	NA	NA	-0.2014	0.606245	0.863938	-0.249653	0.521149	0.852683	0.0542471	0.778482	0.915816	NA	NA	NA	NA	NA	NA	NA	NA	NA	NA	NA	NA	NA	NA	NA	NA	NA	NA
ENSECAT00000008471	ENSG00000140521	POLG	polymerase (DNA directed), gamma [Source:HGNC Symbol;Acc:9179]	-0.000556516	0.997588	0.998975	-0.142109	0.421771	0.803176	-0.110977	0.674365	0.924087	-0.158228	0.157602	0.467431	0.106421	0.625526	0.89979	-0.247176	0.250887	0.563875	0.138851	0.528107	0.752391	0.101118	0.689339	0.992479	-0.304957	0.148662	0.440881	0.327376	0.195796	0.416193	0.49621	0.00649784	0.0346688	-0.150399	0.524804	0.824006
ENSECAT00000006043	ENSG00000140525	FANCI	Fanconi anemia, complementation group I [Source:HGNC Symbol;Acc:25568]	0.776887	NA	NA	-0.302845	NA	NA	-0.230394	NA	NA	0.531681	0.0511401	0.224111	1.10748	0.0181584	0.0921079	-0.629205	NA	NA	-1.11307	0.0275454	0.110044	0.101927	0.757335	0.992479	0.045226	0.905545	0.95921	-0.923948	0.0433982	0.144771	-1.12462	0.0193966	0.0820732	0.206263	0.515317	0.816388
ENSECAT00000027722	ENSG00000202428	RNU6-108P	RNA, U6 small nuclear 108, pseudogene [Source:HGNC Symbol;Acc:47071]	NA	NA	NA	NA	NA	NA	NA	NA	NA	NA	NA	NA	NA	NA	NA	NA	NA	NA	NA	NA	NA	NA	NA	NA	NA	NA	NA	NA	NA	NA	NA	NA	NA	NA	NA	NA
ENSECAT00000005549	---	---	---	NA	NA	NA	NA	NA	NA	NA	NA	NA	NA	NA	NA	NA	NA	NA	NA	NA	NA	-0.679753	0.341487	0.588209	0.0316291	0.752357	0.992479	NA	NA	NA	-0.518372	0.45851	0.696307	-0.848869	0.2576	0.503809	0.143366	0.670568	0.847462
ENSECAT00000003190	ENSG00000140522	RLBP1	retinaldehyde binding protein 1 [Source:HGNC Symbol;Acc:10024]	-0.138143	0.61481	0.863299	NA	NA	NA	NA	NA	NA	-0.111259	0.593424	0.861937	-0.0630982	0.760662	0.89979	NA	NA	NA	NA	NA	NA	0.0554284	0.672736	0.992479	-0.320574	0.544665	0.832129	0.184814	0.64074	0.813239	0.394429	0.523391	0.764911	0.00582204	0.992938	0.999353
ENSECAT00000012062	ENSG00000140526	ABHD2	abhydrolase domain containing 2 [Source:HGNC Symbol;Acc:18717]	-0.912266	1.96094e-06	3.3539e-05	0.511687	0.0113832	0.0776717	-0.738508	0.0123835	0.0668374	-0.408029	0.0184913	0.105296	-0.136636	0.578929	0.89793	-0.245611	0.339126	0.676581	0.476952	0.177774	0.400315	-0.179691	0.55401	0.992479	-1.00869	0.00436395	0.0378112	0.354114	0.108859	0.280188	1.57141	1.58628e-13	7.35415e-12	-1.20174	2.13753e-08	5.81367e-07
ENSECAT00000020285	ENSG00000140545	MFGE8	milk fat globule-EGF factor 8 protein [Source:HGNC Symbol;Acc:7036]	-1.41176	2.71599e-09	8.04524e-08	1.04991	7.07075e-06	0.000150769	-0.24076	0.245318	0.579362	-0.367112	0.0929635	0.33441	-1.19066	1.3174e-10	5.08744e-09	0.827417	1.47974e-05	0.000187135	3.13949	1.07216e-10	7.45203e-09	-0.0954168	0.810583	0.99421	-0.587466	0.22885	0.562835	3.25343	4.54608e-32	2.64051e-29	4.01255	2.25266e-47	1.44628e-44	-0.710572	0.0215117	0.115083
ENSECAT00000000640	ENSG00000140511	HAPLN3	hyaluronan and proteoglycan link protein 3 [Source:HGNC Symbol;Acc:21446]	-1.71962	NA	NA	1.07202	NA	NA	-0.227546	0.724063	0.924087	-0.732873	0.0295865	0.149845	-1.50874	0.00424325	0.0289206	0.919638	0.0598249	0.204983	2.83197	1.20187e-05	0.00021993	-0.677449	NA	NA	1.81238	0.00589404	0.0477914	2.24103	2.57621e-12	2.02513e-10	1.02897	0.061895	0.194104	1.09257	0.019768	0.107542
ENSECAT00000007976	ENSG00000157766	ACAN	aggrecan [Source:HGNC Symbol;Acc:319]	-1.88726	0.000535893	0.00493932	7.84593	6.43301e-81	1.31684e-77	-10.4454	1.82451e-144	1.13771e-140	5.73361	NA	NA	8.20529	NA	NA	-2.11303	NA	NA	5.16501	NA	NA	-0.690096	NA	NA	-3.19002	NA	NA	4.40084	NA	NA	9.28393	4.06699e-84	1.07709e-80	-4.37856	1.45609e-19	1.71407e-17
ENSECAT00000020687	ENSG00000172183	ISG20	interferon stimulated exonuclease gene 20kDa [Source:HGNC Symbol;Acc:6130]	1.82559	0.00235542	0.0172444	-1.41976	0.00719016	0.0547699	1.25357	0.0727593	0.259753	0.423425	0.444689	0.801681	0.379588	0.579091	0.89793	-0.0292278	0.964903	0.982912	0.34585	0.691756	0.841444	-0.757793	0.0772025	0.992479	-0.566775	0.481015	0.795096	-0.838551	0.290796	0.532679	0.933739	0.289835	0.54151	-1.88194	0.0162321	0.0923347
ENSECAT00000021485	ENSG00000181026	AEN	apoptosis enhancing nuclease [Source:HGNC Symbol;Acc:25722]	-0.605692	0.000161485	0.00173529	-0.407667	0.0756008	0.308338	-0.311429	0.218922	0.541645	-1.00871	3.1853e-06	6.32681e-05	-0.296719	0.193039	0.509251	-0.723872	0.0151826	0.0705068	0.608212	0.37579	0.624423	-0.846197	0.0691018	0.967387	1.02885	0.152965	0.446865	-0.578712	0.369824	0.614365	-0.415678	0.576613	0.798259	-0.103833	0.880191	0.951968
ENSECAT00000028209	---	---	---	NA	NA	NA	NA	NA	NA	NA	NA	NA	NA	NA	NA	NA	NA	NA	NA	NA	NA	NA	NA	NA	NA	NA	NA	NA	NA	NA	NA	NA	NA	NA	NA	NA	NA	NA	NA
ENSECAT00000022645	ENSG00000140543	DET1	de-etiolated homolog 1 (Arabidopsis) [Source:HGNC Symbol;Acc:25477]	0.179424	0.321616	0.669322	-0.224438	0.162077	0.505665	0.588397	0.0180907	0.0893645	-0.0583077	0.695683	0.866759	-0.400772	0.0801871	0.282815	0.35516	0.0855602	0.267714	0.215124	0.435545	0.677304	-0.0896791	0.684286	0.992479	0.247965	0.369574	0.715553	0.205183	0.331198	0.573433	0.0176066	0.938993	0.975314	0.196341	0.305268	0.642887
ENSECAT00000007323	ENSG00000181991	MRPS11	mitochondrial ribosomal protein S11 [Source:HGNC Symbol;Acc:14050]	0.114265	0.525569	0.848576	-0.154872	0.387464	0.784596	0.421459	0.0548011	0.210506	-0.0544085	0.726201	0.883583	-0.302117	0.11169	0.355177	0.265492	0.167909	0.430416	0.236171	0.465297	0.704129	-0.487108	0.116229	0.992479	0.729394	0.053974	0.233583	-0.218565	0.494313	0.719283	-0.443508	0.244276	0.487606	0.249228	0.486198	0.798173
ENSECAT00000007778	ENSG00000259494	MRPL46	mitochondrial ribosomal protein L46 [Source:HGNC Symbol;Acc:1192]	-0.162876	0.375598	0.725574	-0.0509283	0.70783	0.885446	0.127175	0.575123	0.897971	-0.225972	0.186665	0.517016	-0.265043	0.299137	0.65367	0.0935802	0.653426	0.915816	0.57618	0.055298	0.181807	-0.0649869	0.802439	0.99421	0.522438	0.107194	0.364354	0.594687	0.0243114	0.0945595	0.0990737	0.759683	0.874608	0.507294	0.0691264	0.262784
ENSECAT00000013458	ENSG00000140538	NTRK3	neurotrophic tyrosine kinase, receptor, type 3 [Source:HGNC Symbol;Acc:8033]	NA	NA	NA	NA	NA	NA	NA	NA	NA	NA	NA	NA	NA	NA	NA	NA	NA	NA	-2.91467	1.08215e-05	0.000200977	0.0925903	0.832401	0.99421	2.51251	9.53964e-05	0.0016094	-2.73779	7.65362e-06	0.000133253	-5.39846	9.89439e-16	6.1296e-14	2.7016	3.53219e-06	6.27959e-05
ENSECAT00000013452	ENSG00000140538	NTRK3	neurotrophic tyrosine kinase, receptor, type 3 [Source:HGNC Symbol;Acc:8033]	NA	NA	NA	NA	NA	NA	NA	NA	NA	NA	NA	NA	NA	NA	NA	NA	NA	NA	-2.6279	NA	NA	NA	NA	NA	NA	NA	NA	-0.974155	NA	NA	-2.92664	NA	NA	NA	NA	NA
[truncated: 27,812 more rows]

## Sheet: Bn vs Tn
Top 50 UPREGULATED GENES
[truncated: 105 more rows]

## Sheet:  Bn vs Cn 
Top 50 UPREGULATED GENES
[truncated: 105 more rows]

[truncated: 10 more sheets: Bn vs Ln , Tn vs Cn, Tn vs Ln , Cn vs Ln , Bc vs Tc, Bc vs Cc, Bc vs Fc, Tc vs Fc, Tc vs Cc, Cc vs Fc]
